# Supplementary material for: Transcriptome Analysis Reveals the Immunosuppression in Tiger Pufferfish (Takifugu rubripes) under Cryptocaryon irritans Infection
Source: Animals (Basel). 2024 Jul 13;14(14):2058. doi: 10.3390/ani14142058 (PMC11273842; doi:10.3390/ani14142058)
Supplement: Supplementary file 1 [file animals-14-02058-s001.zip]

Archive with 1 entries (1 files):
- animals-3075814-supplementary.xlsx
