# Supplementary material for: Transcriptome Analysis Reveals the Immunosuppression in Tiger Pufferfish (Takifugu rubripes) under Cryptocaryon irritans Infection
Source: Animals (Basel). 2024 Jul 13;14(14):2058. doi: 10.3390/ani14142058 (PMC11273842; doi:10.3390/ani14142058)
Supplement: Supplementary file 1 [file animals-14-02058-s001.zip › animals-3075814-supplementary.xlsx]

## Sheet: Table S1
Table S1 Information of RNA-seq data.
Sample	Raw reads	Clean reads	Q20 (%)	Q30 (%)	GC (%)	Total pairs	Overall alignment rate (%)
HG-1	39399218	39251598 (99.63%)	5752078286 (98.07%)	0.9443	0.5007	23338693	0.8993
HG-2	37171984	37021926 (99.60%)	5414017837 (97.96%)	0.942	0.5013	26513071	0.8916
HG-3	40112920	39951334 (99.60%)	5839184761 (97.83%)	0.9395	0.5299	21764108	0.9
MG-1	37621646	37477750 (99.62%)	5483210987 (97.95%)	0.9419	0.5022	22415417	0.9046
MG-2	44557054	44394938 (99.64%)	6495247451 (98.04%)	0.9438	0.5024	36177340	0.8986
MG-3	40101424	39951168 (99.63%)	5843958215 (97.99%)	0.9426	0.5015	30694958	0.9053
SG-1	39187026	39055402 (99.66%)	5714244831 (97.93%)	0.9401	0.4988	20748120	0.9097
SG-2	41302326	41161880 (99.66%)	6026472006 (97.97%)	0.9418	0.4963	23739894	0.8912
SG-3	43924572	43761936 (99.63%)	6414772680 (97.97%)	0.9423	0.5104	22712121	0.898

## Sheet: Table S2
Table S2 DEGs in HG vs MG group.
id	HG_mean	SG_mean	log2(fc)	PValue	FDR
ENSTRUG00000015256	77.3333	518.527	2.74526	2.32178e-69	4.6561e-65
ENSTRUG00000025178	1.67	30.8533	4.20751	1.12055e-45	1.12358e-41
ENSTRUG00000006048	3.24	41.9767	3.69552	3.80834e-45	2.54575e-41
MSTRG.2407	57.8333	312.727	2.43493	5.44861e-45	2.73166e-41
ENSTRUG00000022399	21.2567	104.87	2.30261	8.55284e-34	3.43037e-30
ENSTRUG00000011041	59.7833	217.227	1.86139	6.72683e-33	2.0841e-29
ENSTRUG00000003086	28.93	247.357	3.09595	7.2747e-33	2.0841e-29
ENSTRUG00000010567	1.76667	15.04	3.0897	3.64443e-31	9.13569e-28
ENSTRUG00000009367	0.483333	7.06333	3.86926	4.92006e-31	1.0963e-27
ENSTRUG00000011157	15.6833	70.0167	2.15847	2.55443e-30	5.12265e-27
ENSTRUG00000014194	0.646667	18.9733	4.87481	5.59866e-30	9.5581e-27
ENSTRUG00000032404	44.9067	150.29	1.74275	5.71942e-30	9.5581e-27
MSTRG.17890	13.41	158.837	3.56616	3.42074e-28	5.27688e-25
ENSTRUG00000002774	4.57667	22.0367	2.26754	4.51381e-28	6.46571e-25
ENSTRUG00000031310	11.7	89.4867	2.93516	6.74859e-28	9.02242e-25
ENSTRUG00000006788	21.2233	126.87	2.57963	1.19778e-27	1.50127e-24
ENSTRUG00000007872	4.58667	34.4567	2.90927	1.55273e-27	1.83168e-24
ENSTRUG00000031604	0.23	10.83	5.55726	7.96445e-27	8.87329e-24
ENSTRUG00000006230	7.78667	46.2633	2.57079	6.40657e-26	6.76196e-23
ENSTRUG00000014078	2.03333	10.46	2.36296	2.12416e-25	2.12989e-22
ENSTRUG00000012736	1.60333	12.5067	2.96355	4.98152e-25	4.75711e-22
ENSTRUG00000008136	16.55	48.6167	1.55462	1.19355e-23	1.08798e-20
ENSTRUG00000021531	225.933	1390.21	2.62133	3.02306e-23	2.63585e-20
ENSTRUG00000000252	14.19	54.1933	1.93324	1.17998e-21	9.85969e-19
ENSTRUG00000019531	2.51	21.4433	3.09477	5.95424e-21	4.77625e-18
ENSTRUG00000009543	18.9633	3.56667	-2.41056	4.91004e-18	3.78715e-15
ENSTRUG00000032983	0.07	2.28333	5.02764	5.12582e-18	3.80715e-15
ENSTRUG00000018284	12.1433	31.3933	1.37029	7.62674e-18	5.46238e-15
ENSTRUG00000012252	19.0933	53.6467	1.49042	1.32961e-17	9.19447e-15
ENSTRUG00000003650	3.62667	20.2467	2.48097	1.77236e-17	1.18477e-14
ENSTRUG00000020672	5.81667	31.9267	2.4565	2.90027e-17	1.8762e-14
ENSTRUG00000004375	344.15	840.25	1.28778	3.21623e-17	2.01557e-14
ENSTRUG00000003247	1.95333	14.3267	2.87469	8.15988e-17	4.95874e-14
ENSTRUG00000012591	93.1633	271.673	1.54404	9.45006e-17	5.57387e-14
ENSTRUG00000006626	1.19	5.02	2.07673	2.80827e-16	1.60906e-13
ENSTRUG00000017762	11.69	33.95	1.53814	3.57445e-16	1.99117e-13
ENSTRUG00000014237	5.36667	16.0833	1.58347	5.07831e-16	2.75244e-13
ENSTRUG00000008736	1.54333	9.27	2.58652	5.95399e-16	3.14214e-13
ENSTRUG00000017390	15.0867	5.34333	-1.49746	7.9892e-16	4.10809e-13
ENSTRUG00000019739	676.447	1791.07	1.40477	1.1738e-15	5.88486e-13
ENSTRUG00000001326	3.55333	13.7433	1.95149	1.41201e-15	6.90646e-13
ENSTRUG00000024277	45.33	135.18	1.57634	3.24891e-15	1.55128e-12
ENSTRUG00000007479	25.5233	84.05	1.71943	4.14015e-15	1.93085e-12
ENSTRUG00000010854	14.44	4.27	-1.75776	4.48456e-15	2.04394e-12
ENSTRUG00000021291	13.1233	33.2767	1.34238	5.53143e-15	2.46505e-12
MSTRG.13318	0.596667	3.91	2.71217	5.95924e-15	2.59797e-12
ENSTRUG00000001507	4.54333	15.21	1.7432	7.01356e-15	2.99255e-12
ENSTRUG00000016899	8.36333	24.2467	1.53564	8.22565e-15	3.43661e-12
ENSTRUG00000015512	56.9867	244.883	2.1034	9.81819e-15	4.01824e-12
MSTRG.19644	16.46	2.06667	-2.99359	1.80538e-14	7.24104e-12
ENSTRUG00000031623	5.61667	20.92	1.8971	2.03163e-14	7.98867e-12
MSTRG.14394	17.5333	3.43333	-2.35242	2.26651e-14	8.74087e-12
ENSTRUG00000009102	3.82	15.7	2.03912	3.92897e-14	1.48663e-11
ENSTRUG00000008224	52.1733	150.517	1.52854	4.29986e-14	1.59684e-11
MSTRG.5870	40.6	12.71	-1.67552	6.29716e-14	2.29606e-11
ENSTRUG00000027858	19.34	78.2733	2.01693	7.27215e-14	2.56859e-11
ENSTRUG00000018064	4.52	15.44	1.77228	7.30076e-14	2.56859e-11
ENSTRUG00000017651	69.2633	174.47	1.33282	7.97566e-14	2.75765e-11
ENSTRUG00000018657	39.4133	119.693	1.60259	8.62464e-14	2.9315e-11
MSTRG.18032	51.8067	18.71	-1.46933	8.98645e-14	3.00357e-11
ENSTRUG00000021667	8.41667	23.2633	1.46674	1.77257e-13	5.8274e-11
MSTRG.2823	21.8867	53.4567	1.28832	2.02744e-13	6.50297e-11
ENSTRUG00000032882	69.8267	141.01	1.01395	2.04292e-13	6.50297e-11
ENSTRUG00000009612	216.753	103.097	-1.07206	2.19032e-13	6.86325e-11
ENSTRUG00000010223	4.34667	28.11	2.6931	3.21559e-13	9.92083e-11
ENSTRUG00000015801	52.7933	16.75	-1.65619	5.7119e-13	1.73555e-10
ENSTRUG00000031037	8.36	1.52	-2.45943	6.93715e-13	2.07638e-10
ENSTRUG00000018074	16.3233	4.42333	-1.88373	8.16374e-13	2.40758e-10
ENSTRUG00000016430	79.36	35.9433	-1.14269	1.0503e-12	3.05256e-10
ENSTRUG00000026338	37.4333	10.7267	-1.80312	1.31909e-12	3.779e-10
MSTRG.13270	2.22	6.49667	1.54914	1.54462e-12	4.3628e-10
ENSTRUG00000011809	40.4233	82.4167	1.02775	2.65466e-12	7.39396e-10
ENSTRUG00000027366	4.36667	12.61	1.52996	2.99665e-12	8.23216e-10
ENSTRUG00000023940	43.2167	97.1733	1.16897	3.74712e-12	1.01547e-09
ENSTRUG00000007992	51.8267	150.59	1.53886	6.2053e-12	1.65922e-09
ENSTRUG00000013612	1.57	8.5	2.4367	7.74099e-12	2.0426e-09
ENSTRUG00000012461	20.5933	101.54	2.3018	8.16743e-12	2.12714e-09
ENSTRUG00000000989	21.05	90.4133	2.10272	8.61717e-12	2.2155e-09
MSTRG.19646	19.2867	5.39667	-1.83746	8.84613e-12	2.24557e-09
ENSTRUG00000009328	22.0133	5.09667	-2.11075	9.42742e-12	2.36322e-09
ENSTRUG00000001022	20.0833	43.87	1.12724	1.32192e-11	3.27282e-09
ENSTRUG00000019846	14.24	41.6533	1.54848	1.58303e-11	3.87147e-09
ENSTRUG00000030569	30.56	133.767	2.13	1.62391e-11	3.9236e-09
ENSTRUG00000002345	0.393333	3.32667	3.08025	1.70716e-11	4.07565e-09
ENSTRUG00000023566	172.417	73.7733	-1.22473	2.14352e-11	5.0572e-09
ENSTRUG00000006051	33.8933	12.9233	-1.39102	2.27873e-11	5.31369e-09
MSTRG.7033	16.6533	3.85667	-2.11038	2.38924e-11	5.50733e-09
ENSTRUG00000005569	22.39	7.06667	-1.66375	3.58888e-11	8.17856e-09
MSTRG.19652	27.6467	8.25	-1.74464	4.38982e-11	9.8914e-09
ENSTRUG00000020402	26.9433	8.97	-1.58675	5.35406e-11	1.193e-08
ENSTRUG00000019936	19.3933	4.2	-2.2071	5.81314e-11	1.28106e-08
ENSTRUG00000012986	25.6033	5.71333	-2.16393	7.01677e-11	1.5295e-08
ENSTRUG00000006359	17.1067	5.64667	-1.59909	7.50532e-11	1.59505e-08
ENSTRUG00000030498	4.98333	17.9267	1.84692	7.5561e-11	1.59505e-08
ENSTRUG00000024802	33.7133	13.6767	-1.3016	7.68519e-11	1.6054e-08
ENSTRUG00000013414	13.41	4.33	-1.63087	7.87704e-11	1.60989e-08
ENSTRUG00000000735	46.9767	99.72	1.08594	7.93047e-11	1.60989e-08
ENSTRUG00000022507	22.8133	80.59	1.82072	7.94748e-11	1.60989e-08
ENSTRUG00000003384	10.4233	4.20333	-1.31021	1.00452e-10	2.01447e-08
ENSTRUG00000002675	9.00667	24.3	1.43189	1.06571e-10	2.11601e-08
MSTRG.8711	40.79	145.09	1.83066	1.08721e-10	2.13754e-08
ENSTRUG00000015221	16.3	6.34333	-1.36156	1.18334e-10	2.30395e-08
ENSTRUG00000004533	3.75667	10.01	1.41392	1.49246e-10	2.87029e-08
ENSTRUG00000025465	23.5467	8.27	-1.50956	1.50285e-10	2.87029e-08
ENSTRUG00000005284	7.28333	22.45	1.62404	1.67175e-10	3.16275e-08
ENSTRUG00000011874	18.9833	5.55333	-1.77331	1.781e-10	3.33795e-08
MSTRG.3054	34.5267	9.32333	-1.88879	2.05822e-10	3.81471e-08
MSTRG.6659	2.26	8.32667	1.88142	2.07342e-10	3.81471e-08
ENSTRUG00000003219	6.34	18.5967	1.55249	2.43179e-10	4.36387e-08
ENSTRUG00000009881	16.2167	5.15667	-1.65297	2.43718e-10	4.36387e-08
MSTRG.12786	32.1133	11.9133	-1.4306	3.25128e-10	5.77002e-08
ENSTRUG00000023885	24.5433	5.75667	-2.09203	4.66581e-10	8.20772e-08
ENSTRUG00000001411	6.93	1.80333	-1.94219	5.81778e-10	1.01452e-07
ENSTRUG00000000268	27.27	12.6267	-1.11084	6.31498e-10	1.09173e-07
MSTRG.19681	15.4767	32.1333	1.05398	7.21783e-10	1.23715e-07
ENSTRUG00000027740	52.3333	23.2633	-1.16967	7.50947e-10	1.27623e-07
ENSTRUG00000006672	18.8867	5.47667	-1.786	9.01517e-10	1.51925e-07
ENSTRUG00000030704	6.33667	1.64667	-1.94418	1.0762e-09	1.78365e-07
MSTRG.2487	64.3267	16.0633	-2.00165	1.13758e-09	1.86992e-07
ENSTRUG00000031947	172.92	410.607	1.24765	1.31359e-09	2.14169e-07
ENSTRUG00000005039	0.986667	4.11333	2.05967	1.35627e-09	2.19343e-07
ENSTRUG00000024392	2.74	14.74	2.42749	1.57535e-09	2.52736e-07
MSTRG.14396	5.58667	0.856667	-2.70518	1.63968e-09	2.6097e-07
MSTRG.8666	12.8167	65.39	2.35105	1.7026e-09	2.68434e-07
ENSTRUG00000010683	5.87	19.38	1.72314	1.71335e-09	2.68434e-07
ENSTRUG00000008391	14.47	6.08	-1.25092	1.98255e-09	3.08201e-07
MSTRG.2321	13.2667	3.10667	-2.09437	2.06141e-09	3.16267e-07
ENSTRUG00000023246	1.97	6.46	1.71334	2.06597e-09	3.16267e-07
ENSTRUG00000028333	0.34	3.87333	3.50997	2.13637e-09	3.24567e-07
ENSTRUG00000014420	8.21333	21.81	1.40895	2.30196e-09	3.46054e-07
ENSTRUG00000007702	18.2867	6.07667	-1.58944	2.31232e-09	3.46054e-07
ENSTRUG00000017478	2.64	9.02	1.77259	2.85195e-09	4.23652e-07
ENSTRUG00000018445	6.75333	22.92	1.76294	3.51375e-09	5.14341e-07
ENSTRUG00000024642	26.85	58.7667	1.13008	4.40134e-09	6.39598e-07
ENSTRUG00000013142	0.116667	2.38333	4.35252	4.53555e-09	6.50148e-07
ENSTRUG00000008153	13.84	29.2333	1.07877	4.53878e-09	6.50148e-07
ENSTRUG00000016138	23.54	59.9733	1.34921	4.95998e-09	7.05443e-07
MSTRG.9411	13.63	6.07	-1.16702	5.06182e-09	7.14858e-07
ENSTRUG00000025882	1.30333	4.71333	1.85454	5.57126e-09	7.70525e-07
ENSTRUG00000003019	14.1033	6.56667	-1.1028	6.17939e-09	8.4677e-07
ENSTRUG00000007288	32.27	14.74	-1.13046	6.207e-09	8.4677e-07
MSTRG.14236	2.86667	10.7333	1.90465	6.65124e-09	9.01243e-07
ENSTRUG00000010359	10.8133	28.3367	1.38986	6.78871e-09	9.13697e-07
ENSTRUG00000008141	10.6933	5.31333	-1.00902	8.08237e-09	1.08056e-06
ENSTRUG00000031337	17.2367	6.19	-1.47747	9.02363e-09	1.19841e-06
ENSTRUG00000029328	5.80333	15.82	1.4468	9.17756e-09	1.21083e-06
ENSTRUG00000003789	137.997	49.51	-1.47884	9.55327e-09	1.25217e-06
ENSTRUG00000025211	52.3367	115.42	1.141	1.0032e-08	1.30637e-06
ENSTRUG00000021972	14.18	32.0833	1.17797	1.14689e-08	1.48385e-06
ENSTRUG00000028873	78.26	35.1767	-1.15366	1.20616e-08	1.55054e-06
ENSTRUG00000008427	30.51	62.2967	1.02987	1.24967e-08	1.59623e-06
ENSTRUG00000011380	11.2133	4.66667	-1.26475	1.26325e-08	1.60337e-06
ENSTRUG00000000320	1.98667	0.436667	-2.18575	1.45073e-08	1.81831e-06
ENSTRUG00000003519	0.116667	3.98667	5.09472	1.49427e-08	1.86125e-06
ENSTRUG00000018586	14.04	30.9733	1.14148	1.57829e-08	1.95377e-06
ENSTRUG00000032770	7.68	2.31667	-1.72906	1.63243e-08	2.00839e-06
ENSTRUG00000023575	2.93667	7.84333	1.41729	1.768e-08	2.16192e-06
ENSTRUG00000018602	0.283333	2.9	3.35548	1.85383e-08	2.25314e-06
MSTRG.16880	1.11333	5.51667	2.30891	2.03482e-08	2.44931e-06
ENSTRUG00000026027	14.8633	6.12333	-1.27937	2.03967e-08	2.44931e-06
MSTRG.16644	1.89667	9.24333	2.28495	2.13115e-08	2.54393e-06
ENSTRUG00000000220	0.643333	21.33	5.05117	2.2362e-08	2.65353e-06
ENSTRUG00000021426	16.9667	7.65667	-1.14791	2.25929e-08	2.66516e-06
ENSTRUG00000008460	17.9633	43.3567	1.2712	2.48603e-08	2.89854e-06
ENSTRUG00000023770	11.8233	4.21333	-1.4886	3.77408e-08	4.25199e-06
ENSTRUG00000016002	24.86	85.5567	1.78305	3.87467e-08	4.32952e-06
ENSTRUG00000001382	66.7833	22.5167	-1.56849	4.02859e-08	4.4635e-06
ENSTRUG00000025014	0.11	8.43	6.25996	4.70561e-08	5.15663e-06
MSTRG.17988	37.84	18.6033	-1.02435	4.78801e-08	5.21841e-06
ENSTRUG00000000631	4.21	1.5	-1.48886	4.86007e-08	5.23999e-06
ENSTRUG00000018363	26.19	11.73	-1.15881	6.15428e-08	6.56478e-06
ENSTRUG00000003838	15.0933	7.36	-1.03613	6.43562e-08	6.82857e-06
ENSTRUG00000022669	12.9567	5.34333	-1.27788	6.50307e-08	6.86381e-06
ENSTRUG00000016373	4.04667	9.85667	1.28437	7.32189e-08	7.6876e-06
MSTRG.19494	8.34667	1.15667	-2.85123	7.94086e-08	8.29407e-06
ENSTRUG00000013184	4.17333	9.83333	1.23648	8.50867e-08	8.84108e-06
ENSTRUG00000004669	41.2467	16.75	-1.30012	8.83181e-08	9.12954e-06
ENSTRUG00000010161	76.2933	36.28	-1.07238	9.23597e-08	9.49836e-06
MSTRG.8986	16.33	7.97	-1.03487	1.04582e-07	1.0641e-05
ENSTRUG00000017110	3.37333	1.08333	-1.6387	1.05062e-07	1.0641e-05
ENSTRUG00000018578	15.14	32.7533	1.11328	1.1245e-07	1.13321e-05
ENSTRUG00000009297	4.75	18.18	1.93635	1.16244e-07	1.16557e-05
MSTRG.2884	4.59	1.68667	-1.44432	1.17856e-07	1.17409e-05
ENSTRUG00000020431	18.23	8.11333	-1.16795	1.18264e-07	1.17409e-05
ENSTRUG00000013658	8.76333	2.02667	-2.11237	1.23848e-07	1.21747e-05
ENSTRUG00000003104	8.71667	3.07	-1.50554	1.31838e-07	1.2897e-05
ENSTRUG00000005729	45.17	21.4067	-1.0773	1.36067e-07	1.32461e-05
MSTRG.1286	70.1833	144.503	1.0419	1.43736e-07	1.3925e-05
ENSTRUG00000011420	59.61	125.49	1.07395	1.45966e-07	1.39753e-05
ENSTRUG00000031992	8.54333	28.5133	1.73877	1.46321e-07	1.39753e-05
ENSTRUG00000018591	0.55	2.4	2.12553	1.46346e-07	1.39753e-05
ENSTRUG00000006666	13.7933	29.7333	1.10811	1.52444e-07	1.44887e-05
ENSTRUG00000022026	12.98	5.85333	-1.14896	1.57422e-07	1.48759e-05
ENSTRUG00000007176	13.22	28.0567	1.08562	1.58528e-07	1.48759e-05
ENSTRUG00000015970	15.3767	37.21	1.27495	1.58743e-07	1.48759e-05
ENSTRUG00000006232	22.28	9.59333	-1.21565	1.74518e-07	1.62027e-05
ENSTRUG00000015262	2.68333	0.226667	-3.56538	1.80193e-07	1.66525e-05
ENSTRUG00000021412	1.84667	5.52667	1.58149	1.85027e-07	1.70208e-05
MSTRG.7068	16.3267	6.08333	-1.4243	2.01542e-07	1.83715e-05
ENSTRUG00000012209	15.4467	41.2067	1.41558	2.03429e-07	1.84595e-05
ENSTRUG00000001588	14.12	40.1533	1.50778	2.29713e-07	2.06577e-05
ENSTRUG00000022880	90.0067	39.0533	-1.20459	2.41388e-07	2.16107e-05
MSTRG.6425	11.0133	5.36333	-1.03805	2.5382e-07	2.26227e-05
ENSTRUG00000017328	4.35667	1.6	-1.44515	2.55144e-07	2.26401e-05
ENSTRUG00000031741	46.3833	18.1667	-1.35231	2.60357e-07	2.30009e-05
ENSTRUG00000003538	54.6067	26.2767	-1.05529	2.62536e-07	2.30539e-05
MSTRG.8293	7.62667	17.72	1.21625	2.63767e-07	2.30539e-05
ENSTRUG00000009553	3.39	1.11333	-1.6064	2.80304e-07	2.43343e-05
ENSTRUG00000010560	37.43	15.9067	-1.23456	2.99082e-07	2.57416e-05
ENSTRUG00000021189	17.92	7.77333	-1.20497	3.03182e-07	2.5983e-05
ENSTRUG00000002624	3.44667	11.5	1.73836	3.11464e-07	2.64821e-05
ENSTRUG00000016931	9.70667	4.44667	-1.12625	3.11648e-07	2.64821e-05
ENSTRUG00000015929	5.12667	14	1.44933	3.14711e-07	2.66296e-05
ENSTRUG00000015591	5.24333	11.4133	1.12216	3.21688e-07	2.71056e-05
ENSTRUG00000016357	7.75	18.9567	1.29044	3.23253e-07	2.71235e-05
ENSTRUG00000026231	4.28333	13.5133	1.65758	3.47452e-07	2.89121e-05
ENSTRUG00000033425	3.54667	1.38	-1.3618	3.64597e-07	3.02133e-05
ENSTRUG00000015178	2.78667	6.52333	1.22707	3.9737e-07	3.26593e-05
ENSTRUG00000008202	3.69667	1.00667	-1.87664	4.2605e-07	3.48735e-05
ENSTRUG00000010103	16.6	5.68	-1.54722	4.38804e-07	3.54133e-05
ENSTRUG00000017432	19.1267	7.21	-1.40751	4.39708e-07	3.54133e-05
ENSTRUG00000013301	4.87	1.78	-1.45204	4.74571e-07	3.79165e-05
ENSTRUG00000016495	5.64333	2.30667	-1.29074	4.77504e-07	3.79995e-05
ENSTRUG00000007879	2.85667	0.916667	-1.63986	4.90317e-07	3.88335e-05
ENSTRUG00000018538	28.1733	11.0967	-1.3442	4.91857e-07	3.88335e-05
ENSTRUG00000005476	16.2233	6.03	-1.42784	5.14638e-07	4.04727e-05
ENSTRUG00000020823	2.27333	0.876667	-1.37471	5.26647e-07	4.12554e-05
MSTRG.15062	21.23	10.11	-1.07032	5.30113e-07	4.13653e-05
ENSTRUG00000010193	19.2433	9.58333	-1.00576	5.69833e-07	4.42924e-05
ENSTRUG00000021770	2.09667	5	1.25383	6.24623e-07	4.81777e-05
ENSTRUG00000031149	0.29	1.85333	2.676	6.3332e-07	4.86613e-05
ENSTRUG00000015211	4.28	8.67	1.01842	6.7758e-07	5.16661e-05
ENSTRUG00000018666	26.47	12.28	-1.10805	7.11042e-07	5.40123e-05
ENSTRUG00000011002	5.37667	14.2767	1.40888	7.99611e-07	5.94286e-05
ENSTRUG00000013068	31.43	10.4433	-1.58956	8.0303e-07	5.94286e-05
MSTRG.10028	7.3	2.07333	-1.81594	8.03089e-07	5.94286e-05
ENSTRUG00000015704	1.63	0.24	-2.76377	8.46717e-07	6.24267e-05
ENSTRUG00000023819	4.47333	1.64667	-1.4418	8.87798e-07	6.52158e-05
ENSTRUG00000032866	18.3733	9.03333	-1.02428	9.07319e-07	6.64065e-05
ENSTRUG00000024175	2.03	6.19	1.60846	9.11443e-07	6.64657e-05
ENSTRUG00000029769	37.47	109.1	1.54184	9.24436e-07	6.7169e-05
ENSTRUG00000012424	6.87333	2.56	-1.42487	9.53002e-07	6.89946e-05
ENSTRUG00000029174	70.0167	19.4367	-1.84892	9.68142e-07	6.98386e-05
ENSTRUG00000008566	5.11333	1.90333	-1.42574	1.01194e-06	7.27318e-05
MSTRG.12506	10.88	23.1733	1.09079	1.0155e-06	7.27318e-05
ENSTRUG00000019598	12.4567	36.1333	1.53641	1.09642e-06	7.82475e-05
MSTRG.3850	18.5467	8.36667	-1.14844	1.10673e-06	7.87038e-05
ENSTRUG00000003989	6.99667	15.1033	1.11013	1.17372e-06	8.25094e-05
ENSTRUG00000024015	8.28667	3.61667	-1.19613	1.18085e-06	8.25094e-05
ENSTRUG00000017024	5.68333	1.15333	-2.30093	1.18494e-06	8.25094e-05
ENSTRUG00000013186	2.10333	9.11667	2.11583	1.25105e-06	8.65123e-05
MSTRG.18979	16.5833	3.21333	-2.36759	1.26081e-06	8.68875e-05
ENSTRUG00000011395	6.09333	15.6533	1.36117	1.3045e-06	8.95906e-05
ENSTRUG00000012427	50.5033	116.18	1.20191	1.31207e-06	8.98026e-05
ENSTRUG00000002342	9.66	3.76	-1.36129	1.31655e-06	8.98032e-05
ENSTRUG00000022300	7.5	15.15	1.01436	1.35285e-06	9.17724e-05
ENSTRUG00000026200	26.78	10.2767	-1.38178	1.35457e-06	9.17724e-05
ENSTRUG00000006725	1.84333	11.7133	2.66776	1.41734e-06	9.53804e-05
MSTRG.10673	9.1	3.86667	-1.23478	1.61183e-06	0.000107745
ENSTRUG00000021974	0.14	1.68	3.58496	1.62807e-06	0.00010847
ENSTRUG00000015261	41.0667	13.8633	-1.56669	1.66179e-06	0.000109985
ENSTRUG00000014431	15.6633	6.54667	-1.25856	1.70564e-06	0.000112516
ENSTRUG00000032884	8.19667	3.5	-1.22768	1.73617e-06	0.000113892
ENSTRUG00000020922	8.49	20.15	1.24694	1.73785e-06	0.000113892
ENSTRUG00000022468	35.81	17.71	-1.0158	1.80566e-06	0.00011795
ENSTRUG00000014049	9.14667	1.11	-3.04269	1.91538e-06	0.000124308
ENSTRUG00000027736	3.59667	8.64333	1.26493	2.06445e-06	0.000133121
ENSTRUG00000032311	4.61333	2.06333	-1.16083	2.24972e-06	0.000144602
ENSTRUG00000001961	12.86	2.92	-2.13885	2.41314e-06	0.000153186
ENSTRUG00000022517	6.69667	1.56	-2.1019	2.44825e-06	0.00015488
ENSTRUG00000022289	3.93667	1.91	-1.0434	2.61223e-06	0.000164735
ENSTRUG00000008217	10.7667	5.20667	-1.04814	2.66535e-06	0.000167034
ENSTRUG00000030574	4.47333	9.12667	1.02874	2.70464e-06	0.000168968
ENSTRUG00000020129	1.47	5.41333	1.8807	2.82944e-06	0.000176216
ENSTRUG00000013848	8.22667	3.49	-1.23708	3.05222e-06	0.000188336
ENSTRUG00000012636	20.0233	43.11	1.10634	3.5803e-06	0.00021957
ENSTRUG00000021043	14.2967	6.57333	-1.12098	3.66266e-06	0.000223256
ENSTRUG00000004564	11.4167	4.35	-1.39205	3.75382e-06	0.000227814
ENSTRUG00000026215	3.5	11.24	1.68322	3.76017e-06	0.000227814
ENSTRUG00000010171	1.21	0.243333	-2.314	3.80481e-06	0.000229824
ENSTRUG00000020085	8.87667	3.36	-1.40156	4.19473e-06	0.000251108
ENSTRUG00000021181	46.2233	115.553	1.32187	4.35883e-06	0.000260155
ENSTRUG00000002731	71.73	19.26	-1.89697	4.51511e-06	0.000267888
ENSTRUG00000017766	3.31667	1.23667	-1.42328	4.75065e-06	0.000281031
ENSTRUG00000007547	18.2433	8.07333	-1.17613	4.9365e-06	0.000289464
ENSTRUG00000007949	5.61	2.51	-1.16031	5.41399e-06	0.000314702
ENSTRUG00000000415	8.55	3.40333	-1.32898	5.60701e-06	0.000322319
ENSTRUG00000028654	3.86	1.13	-1.77228	5.74926e-06	0.00032922
ENSTRUG00000020860	9.4	1.70667	-2.46148	6.03162e-06	0.000342657
ENSTRUG00000021515	985.91	2381.16	1.27214	6.26324e-06	0.000354811
ENSTRUG00000008760	4.35667	1.81333	-1.26458	6.77027e-06	0.000380251
ENSTRUG00000032482	0.233333	1.56333	2.74416	7.06168e-06	0.000393375
MSTRG.8935	21.17	8.47333	-1.32102	7.3351e-06	0.000407474
ENSTRUG00000022551	16.8533	8.32333	-1.0178	7.38449e-06	0.000409084
ENSTRUG00000006597	2.29667	0.78	-1.558	7.46069e-06	0.000412167
ENSTRUG00000007537	7.40667	3.36	-1.14036	7.59154e-06	0.000418244
ENSTRUG00000015446	0.793333	2.44333	1.62285	7.6162e-06	0.000418453
ENSTRUG00000016053	2.59667	0.836667	-1.63394	8.53276e-06	0.000462173
ENSTRUG00000002047	8.66	18	1.05556	8.55023e-06	0.000462173
MSTRG.5588	2.03	0.14	-3.85798	8.77395e-06	0.000472991
ENSTRUG00000016872	0.743333	19.04	4.67888	9.04074e-06	0.000482947
ENSTRUG00000013381	17.5167	4.74667	-1.88374	9.36342e-06	0.000494142
MSTRG.6096	6.97667	2.70333	-1.3678	9.7119e-06	0.000511187
ENSTRUG00000028235	14.6567	6.71333	-1.12646	9.89468e-06	0.000518715
ENSTRUG00000027125	29.6367	14.7267	-1.00895	9.90665e-06	0.000518715
ENSTRUG00000018408	7.36667	3.61333	-1.02768	1.01631e-05	0.000530755
ENSTRUG00000029508	17.32	6.31	-1.45673	1.03302e-05	0.000538081
MSTRG.19689	43.2967	18.4767	-1.22855	1.08204e-05	0.000560706
MSTRG.12209	0.443333	1.68333	1.92486	1.11124e-05	0.000572876
ENSTRUG00000010889	12.7367	31.51	1.30682	1.14349e-05	0.000586485
ENSTRUG00000022122	0.546667	7.81	3.83659	1.15521e-05	0.000590985
ENSTRUG00000010075	7.21667	2.21667	-1.70294	1.18223e-05	0.000601738
ENSTRUG00000010328	6.47667	3.08	-1.07232	1.20052e-05	0.000609498
ENSTRUG00000027830	11.2867	4.08333	-1.4668	1.20402e-05	0.000609734
ENSTRUG00000026167	3.07667	0.683333	-2.17071	1.24041e-05	0.000623256
ENSTRUG00000002158	7.58	2.89	-1.39113	1.24316e-05	0.000623256
ENSTRUG00000022324	78.45	1.90667	-5.36265	1.25597e-05	0.000627831
ENSTRUG00000029366	16.1833	7.57667	-1.09487	1.25854e-05	0.000627831
MSTRG.18130	42.2267	17.39	-1.2799	1.26887e-05	0.000631412
ENSTRUG00000017807	21.81	8.81333	-1.30723	1.28701e-05	0.000638854
ENSTRUG00000013426	4.81667	2.29333	-1.07059	1.30167e-05	0.000644536
ENSTRUG00000032021	0.186667	2.04333	3.45239	1.32472e-05	0.000652725
MSTRG.2260	14.42	2.36333	-2.60918	1.33524e-05	0.000654956
ENSTRUG00000016497	36.2767	17.8467	-1.02339	1.33578e-05	0.000654956
ENSTRUG00000013110	2.98	5.99	1.00724	1.38301e-05	0.000673177
ENSTRUG00000006697	2.48333	0.753333	-1.72092	1.39263e-05	0.000676216
ENSTRUG00000008304	4.15667	1.88	-1.14469	1.43418e-05	0.00069471
ENSTRUG00000008012	1.25667	5.17	2.04056	1.44737e-05	0.000699409
ENSTRUG00000024914	3.47333	8.48667	1.28888	1.46772e-05	0.000705842
ENSTRUG00000030962	20.1	55.9833	1.4778	1.47801e-05	0.000707397
ENSTRUG00000006333	7.31333	1.6	-2.19246	1.51863e-05	0.000723388
ENSTRUG00000002673	0.63	3.38	2.4236	1.53851e-05	0.000729391
ENSTRUG00000005088	10.3967	4.69333	-1.14744	1.55025e-05	0.000733225
ENSTRUG00000029701	109.51	43.54	-1.33065	1.55717e-05	0.000734767
ENSTRUG00000022561	3.03333	6.2	1.03136	1.61644e-05	0.000760576
ENSTRUG00000006271	6.14	1.18333	-2.37538	1.6365e-05	0.000766784
ENSTRUG00000002569	3.96	1.79	-1.14554	1.71603e-05	0.000801507
ENSTRUG00000031620	13.2367	0.14	-6.56297	1.74308e-05	0.000811039
MSTRG.12788	11.2933	3.24667	-1.79844	1.92563e-05	0.00088774
ENSTRUG00000010861	7.35333	16.3067	1.14899	1.9336e-05	0.000889367
ENSTRUG00000012406	100.363	48.12	-1.06052	2.065e-05	0.000945469
ENSTRUG00000023059	1.24667	3.59667	1.52858	2.13189e-05	0.000972493
ENSTRUG00000028267	3.84667	1.1	-1.80611	2.13372e-05	0.000972493
ENSTRUG00000013770	3.19333	0.81	-1.97907	2.14113e-05	0.000973654
ENSTRUG00000025547	87.18	38.0333	-1.19673	2.30542e-05	0.00103894
ENSTRUG00000030234	4.36667	1.53333	-1.50986	2.38872e-05	0.00106927
ENSTRUG00000005540	0.113333	3.41	4.91113	2.40806e-05	0.00107314
ENSTRUG00000021644	4.08	0.983333	-2.05282	2.4909e-05	0.00110514
ENSTRUG00000025324	16.9933	8.37667	-1.02052	2.54248e-05	0.00112059
ENSTRUG00000026188	8.32333	17.17	1.04466	2.58598e-05	0.00113726
ENSTRUG00000025776	3.35667	0.923333	-1.86211	2.70399e-05	0.00118139
ENSTRUG00000007520	429.723	172.72	-1.31497	2.78797e-05	0.00121543
ENSTRUG00000008791	9.61	4.56667	-1.07339	2.9001e-05	0.00125612
ENSTRUG00000018243	12.5867	5.55	-1.18134	2.96898e-05	0.00128043
ENSTRUG00000008893	0.463333	2.22	2.26044	3.10926e-05	0.00133233
ENSTRUG00000018635	37.49	77.83	1.05382	3.12326e-05	0.00133548
ENSTRUG00000031956	1.39333	4.96333	1.83277	3.13773e-05	0.00133881
ENSTRUG00000004405	15.9433	6.78667	-1.23218	3.16428e-05	0.00134727
ENSTRUG00000016808	2.72	0.676667	-2.00709	3.19476e-05	0.0013545
ENSTRUG00000012345	2.91667	0.983333	-1.56857	3.31635e-05	0.00139719
MSTRG.12823	10.8733	3.25667	-1.73933	3.34523e-05	0.00140346
ENSTRUG00000012413	5.12	14.4467	1.49652	3.40883e-05	0.0014244
MSTRG.12764	11.9533	5.88667	-1.02189	3.50016e-05	0.00145748
ENSTRUG00000029029	0.366667	0.001	-8.51833	3.50308e-05	0.00145748
ENSTRUG00000024350	4.67	1.79333	-1.38078	3.71179e-05	0.00152847
ENSTRUG00000008578	1.14667	3.14333	1.45485	3.86323e-05	0.00158108
ENSTRUG00000012361	8.35	3.45333	-1.27379	3.89323e-05	0.00158724
ENSTRUG00000031899	19.9367	8.81	-1.17821	3.968e-05	0.00161408
ENSTRUG00000021602	11.0733	22.3533	1.0134	4.00395e-05	0.00162541
ENSTRUG00000018484	19.1467	9.06	-1.07951	4.20952e-05	0.00170197
ENSTRUG00000016112	2.78	0.92	-1.59538	4.22631e-05	0.00170532
ENSTRUG00000025242	45.5867	20.6533	-1.14224	4.23968e-05	0.00170728
ENSTRUG00000016928	2.18333	5.18333	1.24735	4.42606e-05	0.0017752
ENSTRUG00000022938	9.27	20.6333	1.15434	4.46133e-05	0.00178345
ENSTRUG00000008551	12.4333	4.05333	-1.61703	4.51448e-05	0.00179987
ENSTRUG00000016962	3.79333	1.72	-1.14106	4.58337e-05	0.00182371
ENSTRUG00000008479	53.8267	23.83	-1.17554	4.64396e-05	0.00184051
ENSTRUG00000011176	1.92667	0.696667	-1.46757	4.96729e-05	0.00195321
ENSTRUG00000003201	5.06	2.36	-1.10035	5.0178e-05	0.00196737
ENSTRUG00000012408	3.27	1.16333	-1.49103	5.50648e-05	0.00214006
ENSTRUG00000013913	472.66	173.023	-1.44984	5.56711e-05	0.00215527
ENSTRUG00000018246	31.12	15.4867	-1.00682	5.64751e-05	0.00218218
ENSTRUG00000017520	7.14333	3.40333	-1.06965	5.84021e-05	0.00223511
ENSTRUG00000002525	10.3433	3.44	-1.58822	6.07258e-05	0.00230643
ENSTRUG00000012995	4.71667	1.83	-1.36592	6.13369e-05	0.00232524
ENSTRUG00000011738	2.48	0.836667	-1.56762	6.73644e-05	0.00252982
ENSTRUG00000028270	2.15333	0.726667	-1.56721	6.78728e-05	0.00254415
ENSTRUG00000010345	58.42	8.35	-2.80661	7.03356e-05	0.00262177
ENSTRUG00000001559	172.867	81.7967	-1.07955	7.09949e-05	0.00264143
ENSTRUG00000012155	50.83	18.7667	-1.43751	7.13436e-05	0.00264949
ENSTRUG00000009342	3.92333	1.56667	-1.32438	7.16241e-05	0.00265499
ENSTRUG00000007000	3.35667	1.56	-1.10548	7.29115e-05	0.00268781
ENSTRUG00000017628	0.266667	1.53	2.52042	7.34629e-05	0.00270233
ENSTRUG00000014608	3.59667	1.59333	-1.17461	7.70696e-05	0.00282035
ENSTRUG00000032431	70.4933	174.223	1.30538	7.7884e-05	0.00283979
ENSTRUG00000005731	3.2	0.843333	-1.9239	7.85251e-05	0.00285797
ENSTRUG00000007914	0.773333	4.07	2.39587	7.99147e-05	0.00289803
ENSTRUG00000018156	4.37333	1.10333	-1.98686	8.01284e-05	0.00290053
ENSTRUG00000011143	3.65667	9.76	1.41635	8.53877e-05	0.00307426
ENSTRUG00000026132	8.62667	17.58	1.02706	8.67046e-05	0.00311608
MSTRG.9859	7.3	17.3833	1.25174	8.8119e-05	0.0031556
ENSTRUG00000026082	2.32	5.71667	1.30105	8.83799e-05	0.00315931
ENSTRUG00000020081	58.21	27.21	-1.09713	8.86369e-05	0.00316286
ENSTRUG00000005635	1.92333	0.686667	-1.48593	9.02315e-05	0.00321404
ENSTRUG00000000620	22.5733	45.7933	1.02052	9.14044e-05	0.00324429
ENSTRUG00000033166	11.82	5.60333	-1.07687	9.18303e-05	0.00325365
ENSTRUG00000015266	9.13667	3.45	-1.40507	9.26825e-05	0.00327805
ENSTRUG00000020707	31.3533	13.6333	-1.20148	9.43173e-05	0.00332415
MSTRG.5534	7.35333	3.26	-1.17353	9.59452e-05	0.00337559
ENSTRUG00000010074	2.39333	0.94	-1.34829	9.69514e-05	0.00340502
ENSTRUG00000002098	22.03	10.1	-1.12511	9.74047e-05	0.00341305
ENSTRUG00000008711	30.6933	65.3133	1.08945	9.75246e-05	0.00341305
MSTRG.12791	18.51	8.33	-1.15192	9.76907e-05	0.00341305
ENSTRUG00000018643	3.23667	7.62	1.23528	0.000101588	0.00352464
ENSTRUG00000030314	78.53	23.7867	-1.72309	0.000103982	0.00358988
ENSTRUG00000030157	2.35333	7.78333	1.72568	0.000105136	0.00362268
ENSTRUG00000012886	12.2067	26.4167	1.11378	0.000107456	0.00368722
ENSTRUG00000023083	16.8133	7.95667	-1.07937	0.000107561	0.00368722
ENSTRUG00000015407	587.093	246.603	-1.2514	0.000109086	0.00373312
ENSTRUG00000026365	0.506667	2.38667	2.23589	0.000111	0.00378571
MSTRG.7999	8.87	4.05	-1.13101	0.000111977	0.00381255
ENSTRUG00000010342	16.7433	1.4	-3.58009	0.000112638	0.00382855
ENSTRUG00000028846	0.186667	1.01667	2.44531	0.000118963	0.00402987
ENSTRUG00000017475	0.0633333	0.463333	2.87101	0.000121607	0.00410555
ENSTRUG00000030073	4.28	1.67667	-1.35201	0.000123777	0.00416479
MSTRG.9070	75.2833	30.4267	-1.30699	0.000126112	0.00422211
MSTRG.14133	7.79667	3.08	-1.33993	0.000127353	0.00424242
MSTRG.1319	90.17	226.043	1.32588	0.000128629	0.00427781
ENSTRUG00000027466	10.9567	4.71667	-1.21597	0.000129082	0.00428577
MSTRG.12397	0.34	3.06	3.16993	0.0001296	0.00429587
ENSTRUG00000012558	0.826667	3.56	2.1065	0.000130914	0.00433227
ENSTRUG00000026899	7.06333	14.8633	1.07334	0.000133786	0.00438389
ENSTRUG00000030336	6.82333	56.57	3.05149	0.000134274	0.00439271
ENSTRUG00000010621	0.58	0.11	-2.39855	0.000135132	0.00440333
MSTRG.15794	22.3033	47.5833	1.0932	0.000136161	0.00442556
MSTRG.11296	3.48667	1.72	-1.01944	0.000137076	0.00443659
ENSTRUG00000021025	6.47667	20.89	1.68949	0.000137164	0.00443659
ENSTRUG00000006375	10.82	5.38	-1.00802	0.00014075	0.00450673
ENSTRUG00000010083	6.4	2.36333	-1.43725	0.000140906	0.00450673
ENSTRUG00000006508	3.19333	1.45	-1.13901	0.000150101	0.00473291
MSTRG.359	2.94667	0.323333	-3.18799	0.000151662	0.00477462
ENSTRUG00000018372	3.63333	1.43667	-1.33857	0.00015597	0.00487526
ENSTRUG00000020060	25.7433	61.5767	1.25818	0.000156074	0.00487526
ENSTRUG00000024130	17.4967	8.66	-1.01464	0.000156895	0.00488566
ENSTRUG00000016712	32.2367	15.3767	-1.06796	0.000161606	0.0050013
ENSTRUG00000008585	2.78	9.96	1.84106	0.000164334	0.00505453
ENSTRUG00000024925	11.59	5.35	-1.11527	0.000167343	0.00513919
ENSTRUG00000008910	1.72	0.66	-1.38187	0.000171346	0.00523966
ENSTRUG00000009349	1.90667	0.806667	-1.24101	0.00017147	0.00523966
ENSTRUG00000015761	5.25	15.8567	1.5947	0.000174154	0.00526781
ENSTRUG00000023663	15.2133	31.2233	1.03729	0.000175924	0.00531324
ENSTRUG00000026213	1.98	0.9	-1.1375	0.000176394	0.00531941
ENSTRUG00000005173	6.90333	2.25667	-1.6131	0.000181881	0.00546844
ENSTRUG00000007948	3.78667	1.61333	-1.23088	0.000184575	0.00552623
ENSTRUG00000014977	2.88	9.76	1.76081	0.000187194	0.00558628
ENSTRUG00000027812	3.28667	1	-1.71663	0.000188979	0.00563118
ENSTRUG00000031758	0.29	2.49	3.10202	0.000190298	0.00566207
ENSTRUG00000016709	2.16667	1.03	-1.07283	0.000192308	0.0057134
ENSTRUG00000021928	6.34333	2.64	-1.2647	0.000200537	0.00591409
ENSTRUG00000027022	9.02333	3.17	-1.50918	0.000204003	0.0059811
ENSTRUG00000006950	0.546667	2.27667	2.05819	0.000206701	0.00604561
MSTRG.8145	110.477	42.56	-1.37617	0.000208	0.00607167
ENSTRUG00000004757	6.61667	3.1	-1.09384	0.000211758	0.0061545
ENSTRUG00000021719	7.03	3.08333	-1.18903	0.000214556	0.0062268
ENSTRUG00000022248	5.77	16.0167	1.47293	0.000216902	0.00628578
ENSTRUG00000021787	14.4233	6.27	-1.20187	0.000228676	0.00659838
ENSTRUG00000013467	1.97333	0.69	-1.51597	0.000230341	0.00661784
MSTRG.3421	0.65	3.08667	2.24754	0.000236122	0.00674529
ENSTRUG00000000337	14.3567	29.5333	1.04062	0.000237569	0.00676294
ENSTRUG00000020732	7.3	2.29667	-1.66835	0.000237853	0.00676294
ENSTRUG00000020632	4.43667	11.8333	1.41531	0.000239404	0.00679068
ENSTRUG00000022660	0.623333	0.001	-9.28386	0.000240912	0.00681712
ENSTRUG00000016964	0.793333	0.25	-1.666	0.000241016	0.00681712
ENSTRUG00000004949	1.48333	0.533333	-1.47573	0.000242712	0.00683449
MSTRG.3969	15.7533	32.89	1.06199	0.000243842	0.00683449
ENSTRUG00000012139	5.14	2.49333	-1.04369	0.000244016	0.00683449
ENSTRUG00000000774	14.0667	6.48667	-1.11673	0.000244509	0.00683849
ENSTRUG00000016493	8.15333	2.32	-1.81327	0.000248847	0.00691187
ENSTRUG00000013957	3.51	1.49	-1.23616	0.000249668	0.00691273
ENSTRUG00000006413	12.05	5.34333	-1.17322	0.000249903	0.00691273
MSTRG.16711	45.16	93.3433	1.0475	0.000253283	0.00697725
ENSTRUG00000005674	1.07667	0.166667	-2.69153	0.000253288	0.00697725
MSTRG.6871	4.15	1.88	-1.14238	0.000264563	0.00725793
ENSTRUG00000031393	0.446667	2.1	2.23312	0.000267178	0.00730968
ENSTRUG00000012286	12.5433	5.29	-1.24558	0.000268587	0.00733821
ENSTRUG00000007021	22.5333	45.5033	1.01391	0.000269158	0.00734006
ENSTRUG00000030555	1.62	0.453333	-1.83735	0.000269387	0.00734006
ENSTRUG00000011393	23.5867	9.56	-1.30289	0.000273159	0.00743029
ENSTRUG00000016557	5.46333	2.08667	-1.38858	0.00027344	0.00743029
MSTRG.16634	0.766667	2.41667	1.65635	0.000276521	0.00747353
ENSTRUG00000005638	9.56333	3.4	-1.49198	0.000277454	0.00747857
ENSTRUG00000029805	2.73667	1.30667	-1.06653	0.000279862	0.00751318
ENSTRUG00000013808	15.18	3.52333	-2.10716	0.000283334	0.00757598
ENSTRUG00000021018	2.96333	0.0633333	-5.54811	0.000284532	0.00758776
ENSTRUG00000008220	3.81	7.82667	1.03861	0.000285211	0.00759578
ENSTRUG00000013220	3.9	1.77	-1.13972	0.000289117	0.00767208
ENSTRUG00000011607	6.66667	2.61333	-1.35107	0.000300596	0.00789025
ENSTRUG00000029497	3.4	0.903333	-1.9122	0.000303678	0.00796073
ENSTRUG00000005512	13.24	6.22667	-1.08837	0.000305227	0.00799088
ENSTRUG00000014100	12.1567	6.06333	-1.00356	0.000305629	0.00799099
ENSTRUG00000027213	0.776667	6.39	3.04045	0.000315987	0.00825105
ENSTRUG00000009281	8.36	3.66	-1.19166	0.000330571	0.00856495
ENSTRUG00000014734	2487.59	576.29	-2.10988	0.000337988	0.00870092
ENSTRUG00000023792	10.7433	5.34667	-1.00673	0.000339278	0.00871177
MSTRG.19809	12.5267	5.19	-1.2712	0.000346946	0.00888591
ENSTRUG00000024205	13.51	6.24333	-1.11364	0.000347998	0.00890147
ENSTRUG00000023862	85.3267	40.96	-1.05878	0.00035184	0.00897685
MSTRG.17925	38.8733	18.7	-1.05574	0.000356227	0.00907722
ENSTRUG00000008777	2.97	1.05333	-1.4955	0.000367427	0.00928904
ENSTRUG00000011266	3.91667	1.29667	-1.59482	0.000367597	0.00928904
ENSTRUG00000012560	17.6833	6.67333	-1.40591	0.000368412	0.00929326
ENSTRUG00000024760	5.75333	2.13667	-1.42904	0.000373035	0.00935105
ENSTRUG00000021595	11.8667	4.40333	-1.43025	0.00037611	0.00941637
MSTRG.15676	3.46333	1.25333	-1.46639	0.000380287	0.00948543
ENSTRUG00000003723	5.64	2.44	-1.20881	0.000386493	0.00960437
ENSTRUG00000010792	2.40667	0.873333	-1.46243	0.000390246	0.00967366
ENSTRUG00000021071	7.07	2.75	-1.36228	0.000397356	0.00981353
ENSTRUG00000024753	24.0467	57.6733	1.26207	0.00039933	0.00985014
MSTRG.17443	2.96667	1.32667	-1.16104	0.000402042	0.00987891
ENSTRUG00000029034	1.13333	3.04667	1.42666	0.000402896	0.00987891
ENSTRUG00000014080	0.943333	3.2	1.76223	0.000410051	0.0100039
ENSTRUG00000011192	2.5	1.21	-1.04692	0.000413679	0.0100702
ENSTRUG00000010957	2.45333	5.37667	1.13197	0.000435177	0.0105526
ENSTRUG00000021680	3.09	1.29333	-1.25651	0.000436538	0.0105729
ENSTRUG00000013611	7.23	1.63667	-2.14324	0.000439637	0.0106351
ENSTRUG00000016742	2.45667	1.04	-1.24012	0.000446513	0.0107625
ENSTRUG00000027780	4.76333	11.8733	1.31768	0.000449979	0.01082
ENSTRUG00000027909	0.001	1.85667	10.8585	0.000465866	0.0111619
ENSTRUG00000014772	6.07667	2.85667	-1.08895	0.000467282	0.0111824
ENSTRUG00000028961	3.93667	1.64667	-1.25743	0.000474013	0.0112766
ENSTRUG00000027625	1.57	0.73	-1.1048	0.000481273	0.0114017
MSTRG.8665	1.87	6.9	1.88356	0.000481563	0.0114017
ENSTRUG00000014136	5.95	2.74333	-1.11696	0.000492116	0.0115832
ENSTRUG00000014834	7.85333	3.71	-1.08189	0.000521425	0.0121589
ENSTRUG00000008266	2.11667	0.97	-1.12574	0.000523823	0.0122006
ENSTRUG00000002806	4.61333	9.87	1.09724	0.000527683	0.012248
ENSTRUG00000004589	19.0033	9.12667	-1.05809	0.000528966	0.0122634
ENSTRUG00000001156	3.72	1.67667	-1.14971	0.000539523	0.0124778
ENSTRUG00000033226	4.91667	15.2333	1.63148	0.000540078	0.0124778
ENSTRUG00000015914	3.32667	1.64333	-1.01745	0.00054551	0.0125729
ENSTRUG00000011077	2.22	0.53	-2.0665	0.000546075	0.0125729
ENSTRUG00000033080	10.14	4.15667	-1.28656	0.000547197	0.0125748
ENSTRUG00000016792	0.773333	0.163333	-2.24327	0.000551021	0.0126432
ENSTRUG00000005733	30.4033	14.0667	-1.11195	0.00055621	0.0127186
ENSTRUG00000017525	9.95333	26.5933	1.41781	0.00057547	0.0130844
ENSTRUG00000030447	0.856667	0.21	-2.02834	0.000578269	0.0131332
ENSTRUG00000020658	2.64	0.946667	-1.47961	0.000609532	0.0137963
MSTRG.6193	2.74333	0.923333	-1.57101	0.000616613	0.0139252
MSTRG.12847	37.0567	17.46	-1.08568	0.000627496	0.014155
ENSTRUG00000031314	0.223333	1.39333	2.64127	0.000631348	0.0142259
ENSTRUG00000001262	0.0266667	0.733333	4.78136	0.000644158	0.0144658
ENSTRUG00000031762	16.2767	7.2	-1.17674	0.000648477	0.0145465
ENSTRUG00000020858	0.896667	2.89333	1.69009	0.000650564	0.014577
ENSTRUG00000018009	6.80667	1.63667	-2.05619	0.00065206	0.0145846
ENSTRUG00000012840	8.43667	3.78667	-1.15574	0.000659315	0.0147074
ENSTRUG00000000247	1.47667	0.173333	-3.09072	0.000662942	0.0147391
ENSTRUG00000023467	3.23	1.57333	-1.03771	0.000665074	0.0147607
MSTRG.13526	10.6667	2.03667	-2.38883	0.000666202	0.0147624
ENSTRUG00000016614	6.06667	1.41667	-2.0984	0.000687733	0.0151892
ENSTRUG00000015145	2.15	0.836667	-1.36161	0.000702397	0.015445
ENSTRUG00000015436	0.69	0.223333	-1.6274	0.000725471	0.0157844
ENSTRUG00000031759	2.68	0.68	-1.97863	0.0007257	0.0157844
ENSTRUG00000033427	2.68	0.68	-1.97863	0.0007257	0.0157844
MSTRG.18253	8.15333	3.91667	-1.05776	0.000737681	0.0159757
ENSTRUG00000006569	6.58	1.41	-2.22239	0.000785386	0.0168091
MSTRG.14975	3.38	1.01667	-1.73318	0.00078765	0.0168216
ENSTRUG00000011723	6.30333	2.21333	-1.50989	0.000802429	0.0170827
ENSTRUG00000013734	4.78	1.34667	-1.82762	0.000812734	0.0172107
ENSTRUG00000000779	16.5767	5.14	-1.68931	0.000820061	0.0173293
ENSTRUG00000017595	6.4	1.36333	-2.23093	0.000826354	0.017389
ENSTRUG00000017357	2.19667	4.94	1.1692	0.000886627	0.0184253
ENSTRUG00000009933	19.3533	8.95333	-1.11209	0.000892361	0.0185253
ENSTRUG00000015843	1.87333	0.78	-1.26406	0.000900138	0.0186481
ENSTRUG00000000617	0.993333	0.11	-3.17477	0.000915097	0.01888
ENSTRUG00000011468	7.49667	15.1	1.01023	0.000942537	0.0193934
ENSTRUG00000009333	6.32333	1.8	-1.81269	0.000942881	0.0193934
ENSTRUG00000004729	2.49	1.06667	-1.22304	0.000965333	0.0197136
ENSTRUG00000009929	4.16	1.54	-1.43365	0.000970805	0.0197851
ENSTRUG00000020903	2.05667	0.426667	-2.26913	0.000996094	0.0202593
ENSTRUG00000016775	0.756667	0.106667	-2.82655	0.000999582	0.0203096
ENSTRUG00000008301	4.19667	2.01667	-1.05727	0.00100135	0.0203249
ENSTRUG00000007570	2.9	6.04667	1.06009	0.00102311	0.020662
ENSTRUG00000005285	24.2333	54.85	1.1785	0.00104081	0.0209563
ENSTRUG00000023552	1.67333	4.05	1.2752	0.00106042	0.0213084
MSTRG.6813	25.0967	10.8967	-1.20361	0.00107343	0.0215051
ENSTRUG00000011991	36.93	76.5333	1.05129	0.00108301	0.0216069
ENSTRUG00000021157	4.31667	1.79	-1.26996	0.0010839	0.0216069
ENSTRUG00000005534	34.4533	5.92	-2.54097	0.00115772	0.0227171
ENSTRUG00000018024	9.86667	3.54	-1.47881	0.00116298	0.0227981
ENSTRUG00000026860	6.44	2.58667	-1.31597	0.00116656	0.0228458
MSTRG.4032	53.5433	108.783	1.02268	0.00116983	0.0228875
ENSTRUG00000026617	4.73	1.16	-2.02772	0.00118406	0.0230609
ENSTRUG00000013059	1.61667	0.67	-1.27079	0.00118444	0.0230609
ENSTRUG00000029998	10.4433	22.9533	1.13612	0.00120501	0.023416
ENSTRUG00000009547	48.4733	21.4667	-1.17509	0.00120809	0.0234531
ENSTRUG00000014775	36.0533	356.207	3.30451	0.0012624	0.0242585
MSTRG.10580	1.61	4.44667	1.46566	0.00126289	0.0242585
ENSTRUG00000018607	3.69667	1.67	-1.14638	0.0012736	0.024441
ENSTRUG00000031966	0.523333	2.12333	2.02053	0.00128753	0.0246374
ENSTRUG00000026546	0.12	0.893333	2.89616	0.00129157	0.0246913
ENSTRUG00000033360	3.81667	1.52	-1.32824	0.00131088	0.0249416
ENSTRUG00000012326	2.24667	0.806667	-1.47774	0.00131997	0.0250669
ENSTRUG00000017272	1.44667	0.426667	-1.76155	0.00132709	0.0251783
ENSTRUG00000027922	28.31	6.68333	-2.08267	0.00134002	0.0253516
ENSTRUG00000012442	2.14667	5.94	1.46836	0.00134735	0.0254423
ENSTRUG00000006702	12.8233	6.38	-1.00714	0.00135005	0.0254694
ENSTRUG00000017902	9.23	3.84667	-1.26272	0.00135575	0.0254812
ENSTRUG00000018221	2.36667	5.12667	1.11516	0.00141014	0.0263305
ENSTRUG00000011515	3.45	1.43667	-1.26387	0.00142797	0.0266138
ENSTRUG00000011202	5.31333	2.37667	-1.16068	0.00143543	0.0267103
ENSTRUG00000018535	0.576667	0.0433333	-3.73419	0.00143678	0.0267103
ENSTRUG00000032200	0.626667	0.196667	-1.67195	0.00145187	0.0268844
ENSTRUG00000026150	1.81	0.39	-2.21444	0.0014786	0.0272285
ENSTRUG00000030843	1.81	0.39	-2.21444	0.0014786	0.0272285
ENSTRUG00000028105	3.20667	0.84	-1.93261	0.00148068	0.0272419
ENSTRUG00000009839	19.0767	8.29333	-1.20179	0.00148264	0.0272528
ENSTRUG00000011461	1.46	0.33	-2.14543	0.00149847	0.0274658
ENSTRUG00000024738	0.43	0.0766667	-2.48767	0.00153715	0.0280492
ENSTRUG00000017165	3.18	1.03333	-1.62172	0.00155373	0.0282502
ENSTRUG00000008966	5.11333	2.23	-1.19722	0.00155381	0.0282502
ENSTRUG00000032169	96.72	46.86	-1.04546	0.00169642	0.03024
ENSTRUG00000011704	2.53	0.743333	-1.76706	0.00172541	0.0307294
ENSTRUG00000015027	11.6567	5.26667	-1.14619	0.00176377	0.0312914
ENSTRUG00000018361	3.91	1.36667	-1.51651	0.00176928	0.0313437
ENSTRUG00000012567	7.41	3.6	-1.04148	0.00180003	0.0317483
ENSTRUG00000018285	1.54333	0.636667	-1.27744	0.00181417	0.0319696
ENSTRUG00000010562	1.46	0.266667	-2.45286	0.00182421	0.032062
ENSTRUG00000004371	1.68333	0.286667	-2.55387	0.00183227	0.0321754
MSTRG.17877	473.283	227.89	-1.05437	0.00183515	0.0321977
ENSTRUG00000003137	3.14	1.02667	-1.6128	0.00185355	0.0324638
MSTRG.19492	3.24333	0.99	-1.71198	0.0018682	0.0325911
ENSTRUG00000014927	3.62333	1.66667	-1.12035	0.00186839	0.0325911
ENSTRUG00000024473	9.87	4.00333	-1.30185	0.00186894	0.0325911
ENSTRUG00000020998	6.06	12.3633	1.02868	0.00188134	0.0327503
ENSTRUG00000003938	2.20667	4.59	1.05663	0.00189372	0.0329077
ENSTRUG00000010613	1.45333	0.59	-1.30058	0.00191955	0.0332998
ENSTRUG00000014559	0.87	2.11667	1.28271	0.00192359	0.033337
ENSTRUG00000011377	2.68667	6.39333	1.25075	0.0019389	0.0335283
MSTRG.12386	10.2533	3.43	-1.57981	0.00196475	0.0338207
ENSTRUG00000012166	1.08667	0.3	-1.85688	0.0019709	0.0338684
ENSTRUG00000021056	7.03	3.21	-1.13095	0.00201399	0.0343672
MSTRG.4024	2.36667	1.03333	-1.19555	0.00202633	0.0344665
ENSTRUG00000005565	0.403333	0.113333	-1.8314	0.00204557	0.0346444
ENSTRUG00000031943	0.303333	0.03	-3.33787	0.00205706	0.0347827
ENSTRUG00000002461	1.73	0.803333	-1.1067	0.00209083	0.0351925
ENSTRUG00000028504	4.33667	8.97	1.04852	0.00209157	0.0351925
ENSTRUG00000013695	6.80333	2.75	-1.30681	0.00210502	0.0353256
ENSTRUG00000010879	2.29	0.843333	-1.44117	0.00211812	0.0354861
ENSTRUG00000008865	0.533333	0.18	-1.56704	0.00212212	0.0354937
ENSTRUG00000005430	1.74667	0.863333	-1.01661	0.00215053	0.0358493
ENSTRUG00000009514	1.48667	0.683333	-1.12142	0.00222281	0.0367184
ENSTRUG00000007015	9.70667	4.29	-1.178	0.00223693	0.036891
ENSTRUG00000009207	31.88	14.4967	-1.13693	0.00223918	0.0368977
ENSTRUG00000023550	1.20333	3.91667	1.70259	0.00225606	0.0371454
ENSTRUG00000029481	11.39	5.63	-1.01656	0.00225799	0.0371465
ENSTRUG00000012124	1.74	0.356667	-2.28644	0.00231674	0.0378646
ENSTRUG00000012996	2.14667	0.92	-1.22239	0.00234303	0.038201
ENSTRUG00000013047	6.51667	2.38333	-1.45115	0.00234685	0.0382322
ENSTRUG00000026805	2.55	0.866667	-1.55695	0.00239541	0.0388654
ENSTRUG00000007631	7.17333	3.2	-1.16457	0.00244303	0.03951
ENSTRUG00000006953	3.09667	0.436667	-2.82611	0.00249038	0.0402111
MSTRG.19608	4.45	1.43667	-1.63108	0.00250873	0.0404421
ENSTRUG00000000186	0.606667	0.15	-2.01594	0.0025148	0.040475
MSTRG.13288	1.84667	0.526667	-1.80996	0.00253393	0.0406199
ENSTRUG00000013024	11.4933	5.42	-1.08443	0.00253965	0.0406791
ENSTRUG00000008739	3.86333	7.85	1.02285	0.00254308	0.0407015
ENSTRUG00000008219	2.04333	0.813333	-1.32901	0.00259189	0.0411542
ENSTRUG00000014040	40.4933	17.58	-1.20375	0.00268646	0.0423873
ENSTRUG00000033127	1.4	3.27667	1.2268	0.00271486	0.042701
ENSTRUG00000011068	225.993	41.5	-2.4451	0.00275067	0.0430617
ENSTRUG00000023803	1.52	0.72	-1.078	0.00278542	0.0434361
ENSTRUG00000003536	1.34667	0.606667	-1.15042	0.00280258	0.0435506
ENSTRUG00000005677	5.92333	2.77667	-1.09306	0.0028031	0.0435506
ENSTRUG00000015573	8.91	2.53667	-1.81249	0.00281166	0.0436416
ENSTRUG00000007283	9.34	4.46	-1.06638	0.00285997	0.0441478
ENSTRUG00000022143	9.09333	2.36667	-1.94195	0.00288422	0.0443559
ENSTRUG00000005190	0.91	2.23	1.29311	0.00288879	0.0443922
ENSTRUG00000029264	0.983333	2.46	1.32291	0.00296064	0.0453227
ENSTRUG00000013621	0.333333	0.001	-8.38082	0.00305622	0.0464313
ENSTRUG00000019764	10.6767	4.84667	-1.1394	0.00308996	0.0468375
ENSTRUG00000006559	0.21	0.8	1.92961	0.00322375	0.0485718
ENSTRUG00000029586	0.001	2.46333	11.2664	0.00324805	0.0487548
ENSTRUG00000031849	0.5	0.113333	-2.14136	0.0032653	0.0489771
ENSTRUG00000009011	4.17	10.66	1.35409	0.00326881	0.0489869
ENSTRUG00000006179	1.06667	0.483333	-1.14202	0.00327826	0.0490613
MSTRG.18089	1.63667	0.593333	-1.46385	0.00328558	0.0491342
ENSTRUG00000032984	5.72667	2.83333	-1.0152	0.00333075	0.0495873

## Sheet: Table S3
Table S3 DEGs in HG vs SG group.
id	HG_mean	SG_mean	log2(fc)	PValue	FDR
ENSTRUG00000015256	77.3333	844.013	3.4481	3.64103e-128	7.2959e-124
ENSTRUG00000006230	7.78667	155.48	4.31958	1.3645e-92	1.3671e-88
ENSTRUG00000014194	0.646667	50.3567	6.28302	1.3504e-75	9.01977e-72
ENSTRUG00000000220	0.643333	64.86	6.65562	3.54405e-55	1.77539e-51
ENSTRUG00000025178	1.67	50.77	4.92606	1.25728e-43	5.03866e-40
ENSTRUG00000017365	61.16	3.78667	-4.01359	3.56641e-40	1.19106e-36
ENSTRUG00000006788	21.2233	292.43	3.78437	1.51772e-39	4.34457e-36
MSTRG.17890	13.41	167.15	3.63976	9.78976e-39	2.45209e-35
ENSTRUG00000011041	59.7833	286.49	2.26067	1.11752e-38	2.48809e-35
ENSTRUG00000003086	28.93	565.087	4.28783	2.57179e-35	5.15336e-32
ENSTRUG00000014155	39.3667	9.00667	-2.12791	9.78141e-35	1.78182e-31
ENSTRUG00000002345	0.393333	7.90667	4.32925	6.4256e-33	1.07297e-29
ENSTRUG00000031310	11.7	180.777	3.94963	1.41862e-29	2.18664e-26
ENSTRUG00000012461	20.5933	200.713	3.28489	1.0408e-28	1.48969e-25
ENSTRUG00000021181	46.2233	215	2.21764	1.56001e-28	2.08397e-25
ENSTRUG00000006048	3.24	48.14	3.89317	4.54016e-28	5.68598e-25
ENSTRUG00000018465	157.477	44.98	-1.80778	9.17547e-28	1.08152e-24
ENSTRUG00000027858	19.34	103.4	2.41858	1.71444e-26	1.90855e-23
ENSTRUG00000010567	1.76667	21.09	3.57746	8.77662e-26	9.2561e-23
ENSTRUG00000031832	48.97	155.03	1.66258	1.87639e-25	1.87995e-22
ENSTRUG00000007479	25.5233	124.617	2.28761	2.0664e-25	1.97174e-22
ENSTRUG00000009612	216.753	78.93	-1.45741	3.0243e-25	2.75459e-22
ENSTRUG00000003247	1.95333	27.7667	3.82934	3.83172e-25	3.33826e-22
ENSTRUG00000015503	80.6367	15.9467	-2.33818	4.60563e-24	3.84532e-21
ENSTRUG00000013330	9.39333	2.59667	-1.85498	6.26805e-23	5.02397e-20
ENSTRUG00000009367	0.483333	5.79	3.58247	2.21e-22	1.70323e-19
ENSTRUG00000016899	8.36333	31.83	1.92824	2.41522e-22	1.79245e-19
ENSTRUG00000017390	15.0867	3.94	-1.93701	8.50444e-22	6.08614e-19
ENSTRUG00000010345	58.42	4.87333	-3.58348	2.0016e-21	1.38304e-18
ENSTRUG00000022257	51.03	14.0967	-1.85599	2.27962e-21	1.52264e-18
ENSTRUG00000030569	30.56	213.797	2.80652	3.90041e-21	2.52117e-18
ENSTRUG00000016002	24.86	198.327	2.99598	4.82819e-21	3.02335e-18
MSTRG.2884	4.59	0.93	-2.30319	5.28333e-21	3.2081e-18
MSTRG.2487	64.3267	13.8433	-2.21623	6.12994e-21	3.6127e-18
ENSTRUG00000020672	5.81667	34.4933	2.56805	1.72621e-20	9.88277e-18
ENSTRUG00000025547	87.18	24.5867	-1.82612	2.08275e-20	1.15928e-17
ENSTRUG00000031947	172.92	503.823	1.54281	6.10351e-20	3.30546e-17
ENSTRUG00000021531	225.933	1369.24	2.59941	7.85357e-20	4.14131e-17
ENSTRUG00000012986	25.6033	6.26	-2.0321	1.25484e-19	6.44728e-17
ENSTRUG00000018657	39.4133	151.723	1.94469	1.39112e-19	6.96883e-17
MSTRG.3054	34.5267	6.22333	-2.47195	1.42817e-19	6.97994e-17
MSTRG.18073	35.7233	11.01	-1.69805	1.7731e-19	8.33885e-17
ENSTRUG00000011157	15.6833	73.1067	2.22077	1.78945e-19	8.33885e-17
ENSTRUG00000023885	24.5433	4.79333	-2.35623	2.14298e-19	9.75935e-17
ENSTRUG00000019739	676.447	1626.27	1.26552	5.08837e-19	2.26579e-16
ENSTRUG00000014734	2487.59	403.837	-2.6229	1.22474e-18	5.33505e-16
ENSTRUG00000004375	344.15	1075.08	1.64334	1.55816e-18	6.64306e-16
ENSTRUG00000022248	5.77	70.9467	3.62009	1.76331e-18	7.3611e-16
ENSTRUG00000022122	0.546667	24.03	5.45803	1.90277e-18	7.78115e-16
ENSTRUG00000012591	93.1633	320.533	1.78264	2.01524e-18	8.07626e-16
ENSTRUG00000031037	8.36	1.22	-2.77662	2.41283e-18	9.48006e-16
ENSTRUG00000008136	16.55	49.18	1.57124	3.27445e-18	1.2618e-15
ENSTRUG00000024392	2.74	30.5967	3.48113	4.9749e-18	1.88089e-15
ENSTRUG00000017362	18.83	51.3267	1.44668	5.09645e-18	1.89116e-15
ENSTRUG00000020129	1.47	8.59333	2.5474	7.95339e-18	2.89764e-15
ENSTRUG00000000434	70.9867	7.78333	-3.18909	9.96836e-18	3.56689e-15
ENSTRUG00000025159	731.413	1734.31	1.2456	1.13899e-17	4.00405e-15
ENSTRUG00000018578	15.14	46.84	1.62938	1.2266e-17	4.23769e-15
ENSTRUG00000008012	1.25667	15.65	3.63849	1.40132e-17	4.75925e-15
ENSTRUG00000000774	14.0667	4.07333	-1.788	1.78677e-17	5.96723e-15
MSTRG.9859	7.3	27.87	1.93274	2.17851e-17	7.08615e-15
ENSTRUG00000032447	28.1667	7.09333	-1.98945	2.19254e-17	7.08615e-15
ENSTRUG00000010683	5.87	30.59	2.38163	2.70553e-17	8.6053e-15
MSTRG.14394	17.5333	3.30667	-2.40665	4.08074e-17	1.27765e-14
ENSTRUG00000008224	52.1733	211.783	2.0212	4.22658e-17	1.30137e-14
MSTRG.17621	3.22667	0.03	-6.74894	4.28638e-17	1.30137e-14
ENSTRUG00000015821	31.3967	91.7467	1.54704	1.15043e-16	3.42769e-14
ENSTRUG00000032983	0.07	2.69667	5.26768	1.1632e-16	3.42769e-14
ENSTRUG00000015424	28.52	7.92667	-1.84719	1.39546e-16	4.05251e-14
ENSTRUG00000015178	2.78667	17.51	2.65157	3.02885e-16	8.62236e-14
MSTRG.2407	57.8333	267.26	2.20827	3.05513e-16	8.62236e-14
ENSTRUG00000033454	5336.2	12257.2	1.19974	3.29772e-16	9.17774e-14
ENSTRUG00000007520	429.723	98.3467	-2.12746	3.52739e-16	9.68244e-14
ENSTRUG00000018538	28.1733	7.02	-2.00479	4.61378e-16	1.24934e-13
ENSTRUG00000016951	17.0367	5.69	-1.58214	8.37733e-16	2.21516e-13
ENSTRUG00000006387	76.65	23.36	-1.71425	8.40166e-16	2.21516e-13
ENSTRUG00000018445	6.75333	39.73	2.55656	9.22207e-16	2.39989e-13
ENSTRUG00000003104	8.71667	1.99333	-2.12859	9.40151e-16	2.41522e-13
ENSTRUG00000003650	3.62667	23.3633	2.68753	1.51515e-15	3.84312e-13
ENSTRUG00000022399	21.2567	102.38	2.26795	1.599e-15	4.0051e-13
ENSTRUG00000028333	0.34	4.17333	3.61759	1.66859e-15	4.1278e-13
ENSTRUG00000015384	22.7467	8.89667	-1.35432	1.79621e-15	4.34178e-13
ENSTRUG00000021515	985.91	2840.44	1.52659	1.79842e-15	4.34178e-13
ENSTRUG00000015801	52.7933	16.0733	-1.71569	2.00972e-15	4.79415e-13
ENSTRUG00000015407	587.093	143.587	-2.03167	2.11718e-15	4.99107e-13
ENSTRUG00000003519	0.116667	6.34333	5.76478	2.6165e-15	6.09644e-13
ENSTRUG00000031623	5.61667	24.4933	2.1246	2.91659e-15	6.71754e-13
ENSTRUG00000022507	22.8133	182.5	2.99995	3.6162e-15	8.23426e-13
ENSTRUG00000000953	177.1	55.6567	-1.66994	4.94709e-15	1.11382e-12
ENSTRUG00000017762	11.69	42.3867	1.85834	5.03562e-15	1.12115e-12
MSTRG.625	7.97667	27	1.7591	5.33086e-15	1.17384e-12
ENSTRUG00000011152	29.54	12.12	-1.28528	6.38759e-15	1.39124e-12
ENSTRUG00000015512	56.9867	209.817	1.88043	6.47667e-15	1.39548e-12
ENSTRUG00000007872	4.58667	29.3	2.67538	6.80247e-15	1.45008e-12
ENSTRUG00000030704	6.33667	0.78	-3.02218	8.09793e-15	1.70807e-12
ENSTRUG00000001326	3.55333	18.0767	2.34688	8.51843e-15	1.77804e-12
ENSTRUG00000020222	59.9833	165.31	1.46254	9.83523e-15	2.03174e-12
ENSTRUG00000013142	0.116667	2.96333	4.66676	1.12144e-14	2.293e-12
ENSTRUG00000021444	6.43333	23.0967	1.84405	1.19389e-14	2.41649e-12
ENSTRUG00000008736	1.54333	11.2033	2.85981	1.3669e-14	2.739e-12
ENSTRUG00000009825	34.28	12.5067	-1.45467	1.86272e-14	3.68175e-12
MSTRG.5870	40.6	12.2167	-1.73263	1.87413e-14	3.68175e-12
ENSTRUG00000030381	1708.29	3449.16	1.01369	2.13189e-14	4.14747e-12
ENSTRUG00000009881	16.2167	3.90667	-2.05347	2.17766e-14	4.19576e-12
ENSTRUG00000010071	206.507	51.59	-2.00103	2.24295e-14	4.28041e-12
ENSTRUG00000011420	59.61	127.273	1.0943	2.49799e-14	4.72214e-12
ENSTRUG00000015221	16.3	5.93333	-1.45796	2.95007e-14	5.52463e-12
ENSTRUG00000005534	34.4533	4.87333	-2.82166	3.57091e-14	6.62536e-12
ENSTRUG00000031737	84.2333	211.427	1.32769	3.71507e-14	6.78253e-12
ENSTRUG00000021865	70.5767	172.137	1.28629	3.72332e-14	6.78253e-12
ENSTRUG00000015632	32.74	86.6	1.40331	4.52667e-14	8.17166e-12
ENSTRUG00000031956	1.39333	9.52	2.77242	4.89716e-14	8.76154e-12
ENSTRUG00000028957	99.31	36.14	-1.45834	4.99735e-14	8.86166e-12
ENSTRUG00000026338	37.4333	9.33	-2.00437	5.18461e-14	9.11308e-12
ENSTRUG00000010165	50.0167	20.17	-1.3102	5.88684e-14	1.02574e-11
ENSTRUG00000019531	2.51	20.3233	3.01738	6.41468e-14	1.10808e-11
ENSTRUG00000031149	0.29	4.50333	3.95687	6.709e-14	1.14902e-11
ENSTRUG00000032248	105.487	44.7833	-1.23603	7.20757e-14	1.22394e-11
ENSTRUG00000027739	182.21	74.1	-1.29806	7.67111e-14	1.29171e-11
ENSTRUG00000027056	58.02	18.5333	-1.64643	1.07784e-13	1.79982e-11
ENSTRUG00000000252	14.19	46.4633	1.71122	1.21812e-13	2.01725e-11
ENSTRUG00000013913	472.66	104.457	-2.1779	1.24009e-13	2.0368e-11
ENSTRUG00000002675	9.00667	24.6833	1.45447	1.29382e-13	2.10777e-11
ENSTRUG00000032311	4.61333	1.22667	-1.91107	1.31305e-13	2.12185e-11
ENSTRUG00000024753	24.0467	99.68	2.05147	1.35798e-13	2.1769e-11
ENSTRUG00000007525	0.933333	8.93333	3.25873	1.72979e-13	2.75091e-11
ENSTRUG00000013658	8.76333	1.31	-2.74191	1.96855e-13	3.10597e-11
ENSTRUG00000005072	36.0233	98.1733	1.4464	2.05229e-13	3.2128e-11
ENSTRUG00000015591	5.24333	15.7633	1.58802	2.20245e-13	3.42114e-11
ENSTRUG00000033337	880.85	2214.77	1.33019	2.60143e-13	4.0098e-11
ENSTRUG00000015929	5.12667	13.8067	1.42927	2.64878e-13	4.05162e-11
ENSTRUG00000020402	26.9433	7.36	-1.87215	2.70341e-13	4.10385e-11
ENSTRUG00000018074	16.3233	3.83	-2.09152	2.79239e-13	4.20706e-11
ENSTRUG00000011380	11.2133	3.57	-1.65122	2.84695e-13	4.25726e-11
ENSTRUG00000022576	142.67	444.697	1.64014	3.03603e-13	4.50637e-11
MSTRG.8666	12.8167	57.28	2.16001	3.3064e-13	4.87159e-11
ENSTRUG00000015261	41.0667	14.7933	-1.47302	3.64157e-13	5.32627e-11
ENSTRUG00000025691	29.5633	91.1333	1.62417	3.99217e-13	5.79674e-11
ENSTRUG00000012361	8.35	2.09667	-1.99368	4.23833e-13	6.10991e-11
ENSTRUG00000025718	546.78	185.65	-1.55838	4.63705e-13	6.63694e-11
ENSTRUG00000003989	6.99667	21.1667	1.59705	5.58792e-13	7.94118e-11
ENSTRUG00000005036	40.04	15.5167	-1.36762	7.39626e-13	1.04061e-10
ENSTRUG00000017252	8.65667	2.01	-2.10662	7.42623e-13	1.04061e-10
ENSTRUG00000005729	45.17	16.21	-1.47848	7.51005e-13	1.04504e-10
ENSTRUG00000018484	19.1467	4.81333	-1.99199	8.17103e-13	1.12817e-10
ENSTRUG00000013612	1.57	10.25	2.70679	8.22003e-13	1.12817e-10
ENSTRUG00000010854	14.44	2.84667	-2.34273	9.93682e-13	1.35452e-10
ENSTRUG00000001507	4.54333	17.52	1.94718	1.14813e-12	1.55447e-10
ENSTRUG00000015970	15.3767	36	1.22725	1.20212e-12	1.61665e-10
ENSTRUG00000008141	10.6933	3.84	-1.47753	1.23943e-12	1.65572e-10
ENSTRUG00000012736	1.60333	13.88	3.11386	1.26709e-12	1.68145e-10
ENSTRUG00000006626	1.19	5.37333	2.17486	1.3089e-12	1.7255e-10
ENSTRUG00000022468	35.81	14.5767	-1.2967	1.43734e-12	1.88244e-10
ENSTRUG00000012636	20.0233	59.0567	1.56042	1.47021e-12	1.91299e-10
MSTRG.12786	32.1133	8.38	-1.93815	1.68394e-12	2.17695e-10
ENSTRUG00000016872	0.743333	46.5	5.96708	2.0442e-12	2.62575e-10
ENSTRUG00000017651	69.2633	173.623	1.3258	2.18308e-12	2.78627e-10
ENSTRUG00000029655	124.833	303.747	1.28287	2.23755e-12	2.83773e-10
ENSTRUG00000014573	21.0333	5.21333	-2.0124	2.28732e-12	2.87804e-10
ENSTRUG00000016183	19.69	7.4	-1.41187	2.29806e-12	2.87804e-10
ENSTRUG00000026670	9.25333	26.6233	1.52465	2.46284e-12	3.06524e-10
ENSTRUG00000005224	23.53	54.37	1.20831	2.63416e-12	3.25823e-10
ENSTRUG00000030498	4.98333	21.5133	2.11005	2.73524e-12	3.3625e-10
ENSTRUG00000020922	8.49	32.2167	1.92397	2.8005e-12	3.42174e-10
ENSTRUG00000007570	2.9	11.3	1.9622	2.81906e-12	3.42353e-10
ENSTRUG00000015729	54.63	24.0767	-1.18206	2.96314e-12	3.57684e-10
MSTRG.13318	0.596667	3.67	2.62078	3.12897e-12	3.7544e-10
ENSTRUG00000024642	26.85	82.7967	1.62465	3.42253e-12	4.08219e-10
ENSTRUG00000022003	10.8767	31.51	1.53457	3.50491e-12	4.1557e-10
ENSTRUG00000023756	35.1267	96.4967	1.45791	4.06238e-12	4.78836e-10
MSTRG.1286	70.1833	191.223	1.44606	4.7549e-12	5.57185e-10
ENSTRUG00000022459	33.0533	13.0933	-1.33596	4.78983e-12	5.58015e-10
ENSTRUG00000012105	158.857	399.36	1.32996	5.12713e-12	5.93858e-10
ENSTRUG00000009613	34.67	12.1533	-1.51234	6.30943e-12	7.26599e-10
ENSTRUG00000020154	56.8567	15.7933	-1.84801	7.05925e-12	8.08304e-10
ENSTRUG00000032199	31.14	74.1433	1.25155	7.68327e-12	8.74757e-10
ENSTRUG00000011286	9.95	3.47333	-1.51838	8.70859e-12	9.85891e-10
ENSTRUG00000027740	52.3333	21.8133	-1.26252	8.87288e-12	9.98847e-10
ENSTRUG00000007176	13.22	39.0767	1.56359	9.16479e-12	1.02594e-09
ENSTRUG00000001411	6.93	1.61667	-2.09983	9.32204e-12	1.03775e-09
ENSTRUG00000018363	26.19	9.18	-1.51245	1.09264e-11	1.20963e-09
ENSTRUG00000010428	15.6367	5.79	-1.4333	1.10627e-11	1.21799e-09
ENSTRUG00000000704	20.71	7.89333	-1.39162	1.13506e-11	1.24286e-09
ENSTRUG00000012317	18.7733	4.47667	-2.06819	1.15612e-11	1.25904e-09
ENSTRUG00000032049	89.0667	273.643	1.61934	1.22481e-11	1.32664e-09
ENSTRUG00000019845	432.753	885.83	1.03348	1.28154e-11	1.38062e-09
ENSTRUG00000013414	13.41	2.99667	-2.16188	1.46969e-11	1.57485e-09
MSTRG.14396	5.58667	0.786667	-2.82816	1.6217e-11	1.72849e-09
ENSTRUG00000031604	0.23	25.1867	6.77488	2.00325e-11	2.10163e-09
ENSTRUG00000030930	507.877	1031.77	1.02257	2.06748e-11	2.15772e-09
ENSTRUG00000008791	9.61	2.77333	-1.79292	2.08386e-11	2.16354e-09
ENSTRUG00000010103	16.6	4.53	-1.8736	2.14966e-11	2.22036e-09
ENSTRUG00000022242	23.5367	52.4567	1.15622	2.45791e-11	2.52573e-09
ENSTRUG00000010847	11.97	36.0733	1.59151	2.58829e-11	2.64614e-09
ENSTRUG00000027736	3.59667	12.75	1.82576	2.63791e-11	2.68316e-09
ENSTRUG00000003891	1.08667	6.89667	2.66599	2.69064e-11	2.72298e-09
ENSTRUG00000012840	8.43667	2.10667	-2.00171	2.84166e-11	2.86137e-09
ENSTRUG00000007787	29.8567	12.6067	-1.24387	2.94117e-11	2.94676e-09
ENSTRUG00000013068	31.43	6.99667	-2.1674	4.23915e-11	4.22607e-09
MSTRG.8293	7.62667	25.27	1.7283	4.40027e-11	4.36498e-09
ENSTRUG00000024629	3.26	1.09333	-1.57614	4.58041e-11	4.5213e-09
ENSTRUG00000021043	14.2967	5.37667	-1.41089	5.30144e-11	5.20736e-09
ENSTRUG00000032882	69.8267	164.81	1.23895	5.39421e-11	5.27264e-09
ENSTRUG00000020632	4.43667	19.7167	2.15187	5.65912e-11	5.50473e-09
ENSTRUG00000018408	7.36667	2.53333	-1.53998	5.91143e-11	5.72237e-09
ENSTRUG00000023830	272.713	719.067	1.39874	6.12651e-11	5.90207e-09
ENSTRUG00000029039	32.7167	75.4933	1.20632	6.63248e-11	6.32865e-09
ENSTRUG00000016697	6.37333	1.46333	-2.12279	7.45478e-11	7.07957e-09
ENSTRUG00000014078	2.03333	7.78667	1.93716	7.76482e-11	7.33922e-09
ENSTRUG00000014559	0.87	3.76	2.11165	7.92501e-11	7.44131e-09
ENSTRUG00000014778	32.7933	66.3533	1.01677	7.9471e-11	7.44131e-09
ENSTRUG00000000268	27.27	10.96	-1.31507	8.24454e-11	7.67707e-09
MSTRG.8711	40.79	132.51	1.69981	8.27551e-11	7.67707e-09
ENSTRUG00000026231	4.28333	16.2567	1.92423	8.37179e-11	7.7306e-09
ENSTRUG00000032404	44.9067	133.623	1.57317	8.75198e-11	8.04459e-09
ENSTRUG00000027922	28.31	5.75333	-2.29884	9.42367e-11	8.62244e-09
ENSTRUG00000012345	2.91667	0.583333	-2.32193	1.01569e-10	9.24906e-09
ENSTRUG00000007879	2.85667	0.606667	-2.23536	1.02008e-10	9.24906e-09
ENSTRUG00000020340	48.4733	98.6733	1.02547	1.10144e-10	9.9417e-09
MSTRG.7033	16.6533	5.08667	-1.71102	1.13961e-10	1.02402e-08
ENSTRUG00000007537	7.40667	2.51667	-1.55731	1.14955e-10	1.02834e-08
ENSTRUG00000021974	0.14	2.31	4.04439	1.19695e-10	1.06598e-08
ENSTRUG00000011235	11.6133	2.43333	-2.25478	1.22545e-10	1.08653e-08
ENSTRUG00000006672	18.8867	6.10667	-1.62891	1.24621e-10	1.10007e-08
ENSTRUG00000011875	10.4533	4.6	-1.18426	1.28568e-10	1.12993e-08
ENSTRUG00000003010	12.58	5.51333	-1.19014	1.47094e-10	1.28151e-08
ENSTRUG00000008685	221.757	503.963	1.18434	1.56135e-10	1.35439e-08
MSTRG.16762	4.39333	1.71667	-1.35571	1.7006e-10	1.46252e-08
ENSTRUG00000008202	3.69667	0.56	-2.72273	1.79522e-10	1.53729e-08
ENSTRUG00000010118	26.8933	60.2867	1.16459	1.8539e-10	1.58078e-08
ENSTRUG00000004480	66.1433	136.987	1.05037	1.91737e-10	1.62798e-08
ENSTRUG00000028504	4.33667	14.3833	1.72974	1.94074e-10	1.64087e-08
ENSTRUG00000024175	2.03	8.06333	1.9899	2.10468e-10	1.772e-08
ENSTRUG00000012058	98.5867	216.967	1.13801	2.2958e-10	1.92482e-08
ENSTRUG00000010560	37.43	14.51	-1.36715	2.38427e-10	1.99067e-08
ENSTRUG00000008760	4.35667	1.16333	-1.90496	2.47938e-10	2.06148e-08
ENSTRUG00000000735	46.9767	107.927	1.20004	2.53522e-10	2.09921e-08
ENSTRUG00000003563	39.94	16.6467	-1.2626	2.59313e-10	2.13832e-08
ENSTRUG00000012880	7.71	17.1033	1.14947	2.64071e-10	2.16863e-08
ENSTRUG00000020648	9.15667	19.8	1.11261	2.71149e-10	2.21767e-08
ENSTRUG00000007702	18.2867	4.28	-2.09511	2.7704e-10	2.25664e-08
ENSTRUG00000004533	3.75667	9.21667	1.29479	2.81384e-10	2.28275e-08
ENSTRUG00000012252	19.0933	44.7033	1.22731	3.12022e-10	2.52109e-08
ENSTRUG00000015025	10.4167	25.3867	1.28518	3.13727e-10	2.52468e-08
ENSTRUG00000000427	167.593	349.11	1.05872	3.24949e-10	2.60453e-08
ENSTRUG00000011874	18.9833	7.44667	-1.35007	3.59372e-10	2.85758e-08
MSTRG.7948	40.65	125.08	1.62152	3.66334e-10	2.90142e-08
ENSTRUG00000024015	8.28667	2.50333	-1.72694	4.11205e-10	3.23127e-08
ENSTRUG00000012434	35.1933	13.2433	-1.41004	4.22401e-10	3.30628e-08
ENSTRUG00000002774	4.57667	16.7333	1.87036	4.62343e-10	3.59086e-08
ENSTRUG00000016357	7.75	23.1633	1.57957	4.67826e-10	3.61942e-08
ENSTRUG00000023770	11.8233	4.08	-1.535	4.7212e-10	3.63859e-08
ENSTRUG00000001517	44.1433	17.73	-1.316	4.97671e-10	3.80624e-08
ENSTRUG00000024977	213.123	437.343	1.03708	5.37201e-10	4.09294e-08
ENSTRUG00000021673	28.17	57.7867	1.03658	5.54071e-10	4.20548e-08
ENSTRUG00000022289	3.93667	1.35333	-1.54046	6.0582e-10	4.58092e-08
ENSTRUG00000028235	14.6567	4.37667	-1.74365	6.35057e-10	4.78394e-08
ENSTRUG00000002624	3.44667	14.42	2.0648	6.40666e-10	4.80811e-08
ENSTRUG00000006232	22.28	7.54	-1.56311	6.69653e-10	5.00691e-08
ENSTRUG00000032770	7.68	2.12	-1.85704	7.14908e-10	5.3254e-08
ENSTRUG00000013858	138.583	58.3833	-1.24713	7.81736e-10	5.80164e-08
ENSTRUG00000003408	56.8733	131.533	1.2096	7.9801e-10	5.90056e-08
ENSTRUG00000006931	5.44	18.4933	1.76533	8.12159e-10	5.98311e-08
ENSTRUG00000006561	73.5267	147.367	1.00307	8.1859e-10	6.00839e-08
ENSTRUG00000026784	2.91333	8.29667	1.50986	9.39586e-10	6.87132e-08
ENSTRUG00000003689	3.02667	0.96	-1.65662	9.55611e-10	6.9631e-08
ENSTRUG00000027625	1.57	0.406667	-1.94885	9.59806e-10	6.96833e-08
MSTRG.2321	13.2667	3.14333	-2.07744	1.04198e-09	7.53761e-08
ENSTRUG00000007719	46.4433	16.3467	-1.50648	1.05122e-09	7.57708e-08
ENSTRUG00000022517	6.69667	1.59	-2.07442	1.07062e-09	7.68928e-08
ENSTRUG00000000885	45.98	20.3933	-1.17291	1.08062e-09	7.73339e-08
ENSTRUG00000008304	4.15667	1.25	-1.7335	1.13106e-09	8.06554e-08
ENSTRUG00000001022	20.0833	45.06	1.16585	1.15903e-09	8.2357e-08
MSTRG.13270	2.22	7.07333	1.67183	1.18138e-09	8.36485e-08
ENSTRUG00000017398	2.71	0.636667	-2.08968	1.2007e-09	8.46525e-08
MSTRG.6096	6.97667	1.78333	-1.96796	1.22862e-09	8.60806e-08
ENSTRUG00000002673	0.63	4.59	2.86507	1.28321e-09	8.95924e-08
ENSTRUG00000017735	4.61	13.1867	1.51624	1.32937e-09	9.24928e-08
ENSTRUG00000014099	46.7233	101.073	1.11319	1.38276e-09	9.58748e-08
ENSTRUG00000002092	53.17	25.5633	-1.05654	1.41035e-09	9.745e-08
ENSTRUG00000028442	28.3633	68.0933	1.26349	1.43567e-09	9.88592e-08
ENSTRUG00000013598	45.8733	20.2367	-1.18068	1.54903e-09	1.063e-07
ENSTRUG00000002605	26.6467	65.5767	1.29923	1.68873e-09	1.15491e-07
ENSTRUG00000016873	18.1	43.3633	1.26049	1.74763e-09	1.19112e-07
ENSTRUG00000005088	10.3967	4.36	-1.25372	1.76646e-09	1.19987e-07
ENSTRUG00000013848	8.22667	2.57667	-1.6748	1.8622e-09	1.26063e-07
ENSTRUG00000001981	16.1733	6.17667	-1.38872	1.96234e-09	1.32395e-07
ENSTRUG00000016430	79.36	35.8133	-1.14792	2.10774e-09	1.41728e-07
ENSTRUG00000013186	2.10333	6.55333	1.63955	2.24062e-09	1.50159e-07
ENSTRUG00000023868	196.327	394.38	1.00633	2.27572e-09	1.52003e-07
ENSTRUG00000000320	1.98667	0.343333	-2.53267	2.30847e-09	1.53515e-07
ENSTRUG00000001828	1.45	0.326667	-2.15016	2.31367e-09	1.53515e-07
ENSTRUG00000015704	1.63	0.166667	-3.28983	2.34358e-09	1.54986e-07
ENSTRUG00000023083	16.8133	6	-1.48657	2.62692e-09	1.73152e-07
ENSTRUG00000013043	18.9367	8.98667	-1.07532	2.64905e-09	1.7376e-07
ENSTRUG00000018004	628.603	235.14	-1.41863	2.67138e-09	1.7376e-07
ENSTRUG00000032573	0.67	0.001	-9.38802	2.67436e-09	1.7376e-07
ENSTRUG00000028946	33.6833	10.7033	-1.65397	2.6795e-09	1.7376e-07
MSTRG.8951	7.51667	24.6267	1.71206	2.95294e-09	1.90874e-07
ENSTRUG00000018609	195.617	87.83	-1.15524	3.03349e-09	1.9545e-07
ENSTRUG00000006413	12.05	3.69	-1.70734	3.08772e-09	1.98307e-07
ENSTRUG00000024473	9.87	2.00333	-2.30065	3.13061e-09	2.00419e-07
ENSTRUG00000020449	198.617	469.057	1.23978	3.40308e-09	2.16479e-07
ENSTRUG00000012424	6.87333	1.9	-1.85501	3.45362e-09	2.18999e-07
ENSTRUG00000009320	9.13667	3.34	-1.45182	3.92756e-09	2.47486e-07
ENSTRUG00000016228	62.9433	151.957	1.27153	4.047e-09	2.54213e-07
ENSTRUG00000025462	156.603	381.573	1.28485	4.21418e-09	2.63886e-07
ENSTRUG00000022756	12.0733	4.68333	-1.36622	4.74153e-09	2.94151e-07
ENSTRUG00000010359	10.8133	34.2767	1.66442	4.9725e-09	3.06581e-07
ENSTRUG00000010211	0.45	39.13	6.44221	5.00327e-09	3.07533e-07
ENSTRUG00000024925	11.59	4.3	-1.43047	5.13815e-09	3.14857e-07
ENSTRUG00000015927	8.02	20.0833	1.32432	5.15933e-09	3.15191e-07
ENSTRUG00000006359	17.1067	7.03	-1.28296	5.29317e-09	3.22385e-07
ENSTRUG00000024429	33	77.6833	1.23514	5.6343e-09	3.42121e-07
ENSTRUG00000025793	12.23	29.2733	1.25916	5.72728e-09	3.46717e-07
ENSTRUG00000003838	15.0933	6.53333	-1.20802	5.89752e-09	3.55203e-07
ENSTRUG00000001822	23.3233	50.6133	1.11774	5.90832e-09	3.55203e-07
ENSTRUG00000005644	77.2533	36.42	-1.08487	5.92065e-09	3.55203e-07
ENSTRUG00000003201	5.06	1.71333	-1.56233	6.18363e-09	3.69874e-07
MSTRG.6659	2.26	8.17333	1.8546	6.90546e-09	4.09384e-07
ENSTRUG00000006749	16.8167	36.3967	1.11391	7.09732e-09	4.19517e-07
ENSTRUG00000005273	42.2333	85.5333	1.0181	7.27912e-09	4.28997e-07
ENSTRUG00000030258	23.04	52.4533	1.18689	7.68345e-09	4.50178e-07
ENSTRUG00000015595	74.75	158.387	1.08331	7.74766e-09	4.52617e-07
ENSTRUG00000006290	62.8333	26.2767	-1.25775	7.93761e-09	4.62366e-07
ENSTRUG00000020899	38.2933	87.9867	1.20019	8.06064e-09	4.67623e-07
ENSTRUG00000001878	120.87	45.8233	-1.3993	8.07453e-09	4.67623e-07
ENSTRUG00000001660	33.9233	13.54	-1.32505	8.54314e-09	4.91918e-07
ENSTRUG00000014795	28.61	72.1167	1.33381	8.72663e-09	5.01044e-07
ENSTRUG00000021291	13.1233	34.8067	1.40723	8.79319e-09	5.03423e-07
MSTRG.12209	0.443333	2.38	2.4245	8.86403e-09	5.05339e-07
ENSTRUG00000015446	0.793333	3.87	2.28633	8.87711e-09	5.05339e-07
ENSTRUG00000005701	53.8833	26.9233	-1.00098	8.95134e-09	5.08122e-07
ENSTRUG00000003784	28.5233	63.07	1.14481	9.06157e-09	5.12926e-07
ENSTRUG00000007325	12.4167	3.88333	-1.67691	9.1016e-09	5.13741e-07
ENSTRUG00000019598	12.4567	48.2933	1.95491	9.52591e-09	5.3618e-07
ENSTRUG00000009971	31.4633	77.4767	1.30009	9.63402e-09	5.40746e-07
ENSTRUG00000005599	151.383	346.523	1.19475	1.04008e-08	5.82153e-07
ENSTRUG00000025465	23.5467	8.47667	-1.47395	1.04815e-08	5.83743e-07
ENSTRUG00000025211	52.3367	118.31	1.17668	1.04874e-08	5.83743e-07
ENSTRUG00000004827	18.18	8.89667	-1.03102	1.05414e-08	5.84441e-07
ENSTRUG00000025674	21.68	6.02333	-1.84773	1.05788e-08	5.84441e-07
ENSTRUG00000006666	13.7933	38.59	1.48426	1.05875e-08	5.84441e-07
ENSTRUG00000011072	5.61	14.2967	1.34961	1.17628e-08	6.42241e-07
ENSTRUG00000006725	1.84333	13.23	2.84342	1.18092e-08	6.43022e-07
ENSTRUG00000029174	70.0167	14.9033	-2.23206	1.19188e-08	6.45751e-07
ENSTRUG00000019875	25.1067	57.4867	1.19516	1.19237e-08	6.45751e-07
ENSTRUG00000027863	58.52	197.303	1.75341	1.20864e-08	6.52798e-07
ENSTRUG00000031393	0.446667	3.45667	2.95211	1.21414e-08	6.54002e-07
ENSTRUG00000021764	9.14333	26.6967	1.54587	1.22486e-08	6.58009e-07
ENSTRUG00000010193	19.2433	9.07	-1.08518	1.2451e-08	6.67095e-07
ENSTRUG00000032063	10.03	33.5567	1.74228	1.30024e-08	6.94779e-07
ENSTRUG00000011068	225.993	47.7833	-2.2417	1.30497e-08	6.9545e-07
ENSTRUG00000021190	30.7433	14.1533	-1.11913	1.33889e-08	7.11635e-07
ENSTRUG00000007692	3.23333	0.983333	-1.71727	1.38458e-08	7.33972e-07
ENSTRUG00000017153	48.2033	101.993	1.08127	1.40723e-08	7.44014e-07
ENSTRUG00000005809	15.9433	39.3967	1.30512	1.46666e-08	7.73393e-07
ENSTRUG00000026317	128	47.86	-1.41925	1.48946e-08	7.83355e-07
ENSTRUG00000021189	17.92	7.63333	-1.23119	1.53001e-08	8.02575e-07
ENSTRUG00000018362	55.4167	26.0967	-1.08645	1.56969e-08	8.21238e-07
ENSTRUG00000032071	6.34	2.64	-1.26394	1.59368e-08	8.31618e-07
ENSTRUG00000026215	3.5	12.8067	1.87147	1.62969e-08	8.48202e-07
ENSTRUG00000009322	23.91	55.2767	1.20906	1.63515e-08	8.48837e-07
ENSTRUG00000018561	4.83333	1.89333	-1.35209	1.66264e-08	8.60876e-07
ENSTRUG00000020938	8.89667	2.35	-1.9206	1.75624e-08	9.04668e-07
ENSTRUG00000033425	3.54667	1.26	-1.49304	1.76378e-08	9.06219e-07
ENSTRUG00000025043	12.81	4.40333	-1.5406	1.78534e-08	9.14953e-07
ENSTRUG00000006051	33.8933	12.4	-1.45066	1.83041e-08	9.31008e-07
MSTRG.16880	1.11333	5.04333	2.17949	1.83387e-08	9.31008e-07
MSTRG.18032	51.8067	21.4267	-1.27373	1.84088e-08	9.31008e-07
ENSTRUG00000007078	49.51	130.357	1.39667	1.84299e-08	9.31008e-07
ENSTRUG00000027466	10.9567	3.64	-1.5898	1.84826e-08	9.31008e-07
ENSTRUG00000030044	11.8467	5.07333	-1.22348	1.84919e-08	9.31008e-07
ENSTRUG00000013770	3.19333	0.593333	-2.42815	1.86418e-08	9.35393e-07
ENSTRUG00000027954	12.7767	4.29333	-1.57334	1.91041e-08	9.54633e-07
ENSTRUG00000010785	250.783	504.037	1.00709	1.92156e-08	9.56122e-07
ENSTRUG00000007573	29.74	60.6233	1.02747	1.97335e-08	9.78764e-07
ENSTRUG00000008427	30.51	72.1433	1.24158	2.04841e-08	1.01348e-06
ENSTRUG00000023279	49.2967	106.14	1.10641	2.18536e-08	1.07858e-06
ENSTRUG00000004669	41.2467	14.8367	-1.47511	2.19628e-08	1.0813e-06
ENSTRUG00000018586	14.04	30.0333	1.09702	2.25595e-08	1.10796e-06
MSTRG.4779	67.45	136.4	1.01595	2.36477e-08	1.15013e-06
ENSTRUG00000007288	32.27	13.1567	-1.2944	2.41057e-08	1.16956e-06
ENSTRUG00000005878	5.59333	15.1833	1.44071	2.42299e-08	1.17275e-06
ENSTRUG00000018355	21.4533	43.94	1.03433	2.4956e-08	1.20499e-06
MSTRG.12791	18.51	5.52	-1.74556	2.53795e-08	1.21955e-06
ENSTRUG00000008735	2.11	6.17667	1.54959	2.64582e-08	1.26532e-06
ENSTRUG00000004048	23.79	11.07	-1.1037	2.81395e-08	1.33933e-06
MSTRG.2611	8.59333	25.7467	1.5831	2.84401e-08	1.35043e-06
ENSTRUG00000012448	20.5133	47.26	1.20406	2.90352e-08	1.37543e-06
ENSTRUG00000025944	60.57	23.2033	-1.38427	2.91531e-08	1.37776e-06
ENSTRUG00000025450	3.71333	14.9167	2.00614	3.05246e-08	1.43918e-06
ENSTRUG00000006963	12.2567	26.5333	1.11424	3.16877e-08	1.49051e-06
ENSTRUG00000032244	24.8333	59.6867	1.26513	3.24172e-08	1.52126e-06
ENSTRUG00000026004	83.6367	39.3633	-1.08728	3.25228e-08	1.52265e-06
ENSTRUG00000016742	2.45667	0.72	-1.77063	3.3127e-08	1.54732e-06
ENSTRUG00000025703	872.52	1770.32	1.02075	3.37475e-08	1.56615e-06
ENSTRUG00000009060	25.1133	63.1867	1.33117	3.37647e-08	1.56615e-06
ENSTRUG00000010270	7.39667	2.86667	-1.3675	3.45861e-08	1.60055e-06
ENSTRUG00000001274	89.1267	183.467	1.04159	3.49954e-08	1.61552e-06
ENSTRUG00000025541	83.53	38.49	-1.11781	3.50798e-08	1.61552e-06
ENSTRUG00000018643	3.23667	9.24	1.51338	3.52694e-08	1.61552e-06
ENSTRUG00000019648	119.58	268.51	1.167	3.53128e-08	1.61552e-06
ENSTRUG00000000463	10.7867	4.81	-1.16514	3.57945e-08	1.63383e-06
ENSTRUG00000021034	41.87	84.0133	1.0047	3.63936e-08	1.6574e-06
ENSTRUG00000008183	15.3967	33.85	1.13654	3.66368e-08	1.66469e-06
ENSTRUG00000018284	12.1433	29.55	1.28299	3.78741e-08	1.71376e-06
ENSTRUG00000031992	8.54333	31.3833	1.87713	3.78878e-08	1.71376e-06
ENSTRUG00000009328	22.0133	5.94	-1.88984	3.80936e-08	1.71919e-06
ENSTRUG00000017432	19.1267	7.9	-1.27566	3.86686e-08	1.74106e-06
MSTRG.14538	124.117	39.75	-1.64267	3.8752e-08	1.74106e-06
ENSTRUG00000028884	12.3767	5.7	-1.11859	3.9319e-08	1.76258e-06
ENSTRUG00000024802	33.7133	13.8567	-1.28274	3.9717e-08	1.7725e-06
ENSTRUG00000005476	16.2233	5.38	-1.59239	3.97171e-08	1.7725e-06
ENSTRUG00000001961	12.86	2.59333	-2.31001	4.0589e-08	1.80627e-06
ENSTRUG00000032866	18.3733	7.67667	-1.25906	4.06542e-08	1.80627e-06
ENSTRUG00000016517	9.2	3.95	-1.21978	4.1757e-08	1.85116e-06
ENSTRUG00000014501	26.7567	61.6967	1.20529	4.31857e-08	1.91028e-06
ENSTRUG00000010889	12.7367	27.2667	1.09815	4.32831e-08	1.91037e-06
ENSTRUG00000021157	4.31667	1.45667	-1.56725	4.40455e-08	1.93974e-06
ENSTRUG00000020823	2.27333	0.82	-1.47111	4.52757e-08	1.9852e-06
ENSTRUG00000005733	30.4033	9.31	-1.70738	4.56373e-08	1.99599e-06
ENSTRUG00000011742	5.49667	2.04333	-1.42763	4.5721e-08	1.99599e-06
ENSTRUG00000016497	36.2767	12.8467	-1.49765	4.71778e-08	2.05511e-06
ENSTRUG00000006697	2.48333	0.5	-2.31228	4.76874e-08	2.0728e-06
ENSTRUG00000031140	22.65	51.4467	1.18357	4.79671e-08	2.08044e-06
ENSTRUG00000026025	48.32	21.2	-1.18856	4.90727e-08	2.11922e-06
ENSTRUG00000022632	16.5733	7.06	-1.23112	5.09718e-08	2.1965e-06
ENSTRUG00000019819	17.8667	6.78667	-1.3965	5.1938e-08	2.23334e-06
ENSTRUG00000003081	4.78667	12.58	1.39404	5.24976e-08	2.25256e-06
ENSTRUG00000018064	4.52	12.7467	1.49573	5.26671e-08	2.25501e-06
ENSTRUG00000005975	3.09333	7.86	1.34537	5.46165e-08	2.33349e-06
ENSTRUG00000026424	45.1533	90.6567	1.00558	5.50747e-08	2.34806e-06
ENSTRUG00000025763	29.1867	65.73	1.17124	5.52926e-08	2.35234e-06
ENSTRUG00000022669	12.9567	4.88667	-1.40677	5.56544e-08	2.36272e-06
ENSTRUG00000022561	3.03333	7.33667	1.27422	6.04123e-08	2.55929e-06
ENSTRUG00000011820	54.1733	111.283	1.03858	6.27481e-08	2.64148e-06
MSTRG.18251	14.16	5.58	-1.34348	6.35114e-08	2.66801e-06
MSTRG.17437	6.37	2.89333	-1.13856	6.92356e-08	2.89633e-06
ENSTRUG00000020714	43.71	88.66	1.02032	6.95423e-08	2.9031e-06
ENSTRUG00000030999	38.3767	87.1	1.18244	7.03974e-08	2.93269e-06
ENSTRUG00000012455	28.5933	62.22	1.1217	7.12906e-08	2.96374e-06
ENSTRUG00000021370	41.38	9.85333	-2.07025	7.21938e-08	2.99507e-06
ENSTRUG00000015340	10.65	23.5033	1.14201	7.29491e-08	3.01866e-06
ENSTRUG00000022946	48.6333	113.597	1.2239	7.30636e-08	3.01866e-06
ENSTRUG00000002364	4.62667	1.07	-2.11236	7.37066e-08	3.03896e-06
ENSTRUG00000011561	79.7767	171.083	1.10066	7.51095e-08	3.09044e-06
ENSTRUG00000000631	4.21	1.38333	-1.60567	7.72692e-08	3.17279e-06
ENSTRUG00000009415	39.18	17.3133	-1.17823	7.97664e-08	3.26863e-06
ENSTRUG00000007411	33.6967	71.5567	1.08648	7.99708e-08	3.27032e-06
ENSTRUG00000007913	5.73333	16.9767	1.56611	8.52332e-08	3.47842e-06
ENSTRUG00000016495	5.64333	2.11667	-1.41475	8.64694e-08	3.51455e-06
ENSTRUG00000011661	27.84	61.2567	1.13771	8.72252e-08	3.5381e-06
ENSTRUG00000013157	7.00333	2.40667	-1.54101	8.83343e-08	3.57585e-06
ENSTRUG00000014503	2.63	11.0633	2.07265	8.99323e-08	3.63319e-06
ENSTRUG00000005721	13.1033	4.32333	-1.59972	9.73461e-08	3.90216e-06
ENSTRUG00000015967	15.0733	37.42	1.31181	9.92728e-08	3.97051e-06
ENSTRUG00000026975	0.473333	6.53	3.78615	1.00189e-07	3.99445e-06
ENSTRUG00000006375	10.82	3.88667	-1.4771	1.0027e-07	3.99445e-06
ENSTRUG00000021776	8.65667	2.6	-1.7353	1.01257e-07	4.02577e-06
MSTRG.9070	75.2833	19.57	-1.94369	1.06699e-07	4.22538e-06
ENSTRUG00000021644	4.08	0.62	-2.71823	1.12315e-07	4.43319e-06
ENSTRUG00000032253	4.01667	1.54333	-1.37995	1.15567e-07	4.54959e-06
MSTRG.16156	6.23667	20.4933	1.71631	1.19683e-07	4.70237e-06
ENSTRUG00000010906	16.1667	4.21667	-1.93885	1.23745e-07	4.85247e-06
ENSTRUG00000011933	9.07667	3.78667	-1.26123	1.31938e-07	5.15355e-06
ENSTRUG00000006508	3.19333	0.87	-1.87598	1.40107e-07	5.44938e-06
ENSTRUG00000016953	16.0933	5.01333	-1.68262	1.40243e-07	5.44938e-06
ENSTRUG00000032116	31.7467	65.57	1.04643	1.40327e-07	5.44938e-06
ENSTRUG00000009297	4.75	13.4767	1.50446	1.40952e-07	5.46303e-06
ENSTRUG00000019936	19.3933	6.45333	-1.58744	1.4524e-07	5.60755e-06
ENSTRUG00000010277	82.4833	178.747	1.11574	1.46153e-07	5.62437e-06
ENSTRUG00000007619	12.4533	28.0733	1.17267	1.46237e-07	5.62437e-06
ENSTRUG00000019997	45.4767	21.5633	-1.07655	1.49004e-07	5.71982e-06
MSTRG.9411	13.63	4.04333	-1.75317	1.51494e-07	5.80426e-06
ENSTRUG00000000827	81.9767	215.53	1.3946	1.5242e-07	5.8286e-06
ENSTRUG00000008235	67.5	29.49	-1.19466	1.53716e-07	5.86699e-06
ENSTRUG00000025575	18.03	36.4633	1.01605	1.59663e-07	6.07282e-06
ENSTRUG00000021770	2.09667	5.45667	1.37992	1.59715e-07	6.07282e-06
ENSTRUG00000004104	11.5867	24.2267	1.06413	1.61351e-07	6.12338e-06
ENSTRUG00000025242	45.5867	19.4	-1.23256	1.62515e-07	6.15222e-06
ENSTRUG00000002731	71.73	17.85	-2.00665	1.64989e-07	6.21438e-06
ENSTRUG00000018255	11.6567	4.99333	-1.22308	1.70209e-07	6.38698e-06
ENSTRUG00000007137	57.44	121.457	1.08031	1.73342e-07	6.48028e-06
ENSTRUG00000019817	7.38667	17.37	1.2336	1.73818e-07	6.48599e-06
MSTRG.17925	38.8733	17.2967	-1.16829	1.81639e-07	6.76521e-06
ENSTRUG00000030962	20.1	56.5333	1.49191	1.83824e-07	6.8339e-06
ENSTRUG00000013110	2.98	6.67333	1.1631	1.98217e-07	7.32819e-06
ENSTRUG00000010803	24.2467	9.74333	-1.3153	1.99622e-07	7.36655e-06
ENSTRUG00000003555	4.03	10.3733	1.36403	2.05816e-07	7.58115e-06
ENSTRUG00000006431	9.13333	24.7733	1.43957	2.08873e-07	7.65156e-06
ENSTRUG00000017958	44.9333	103.627	1.20554	2.13685e-07	7.81355e-06
ENSTRUG00000025213	4.96333	11.54	1.21726	2.14663e-07	7.83502e-06
ENSTRUG00000029328	5.80333	14.18	1.2889	2.18568e-07	7.94857e-06
ENSTRUG00000019838	20.16	62.6	1.63467	2.21129e-07	8.01263e-06
ENSTRUG00000012821	9.25333	4.30333	-1.10452	2.28361e-07	8.23002e-06
MSTRG.19689	43.2967	16.4967	-1.39208	2.31421e-07	8.32533e-06
ENSTRUG00000007015	9.70667	2.75667	-1.81605	2.33348e-07	8.37962e-06
ENSTRUG00000004185	20.8	54.05	1.37771	2.45361e-07	8.7483e-06
ENSTRUG00000008578	1.14667	4.43667	1.95203	2.4585e-07	8.75018e-06
ENSTRUG00000006298	10.9767	5.25333	-1.06313	2.51006e-07	8.88631e-06
ENSTRUG00000003741	26.2267	54.6433	1.05901	2.53115e-07	8.94519e-06
ENSTRUG00000017160	2.31	0.863333	-1.4199	2.56242e-07	9.03976e-06
ENSTRUG00000029930	4.75667	11.4133	1.2627	2.6122e-07	9.19917e-06
ENSTRUG00000012224	8.45333	16.98	1.00624	2.70399e-07	9.48906e-06
ENSTRUG00000003538	54.6067	24.4733	-1.15787	2.76372e-07	9.68172e-06
ENSTRUG00000011029	9.67667	4.51667	-1.09925	2.79493e-07	9.77395e-06
ENSTRUG00000027971	8.05333	3.85333	-1.06348	2.83157e-07	9.88485e-06
ENSTRUG00000010074	2.39333	0.756667	-1.66129	2.93273e-07	1.02202e-05
ENSTRUG00000000206	3.50667	10.1667	1.53567	2.99716e-07	1.04266e-05
ENSTRUG00000025324	16.9933	7.51333	-1.17744	3.06042e-07	1.06159e-05
ENSTRUG00000018591	0.55	2.32	2.07662	3.06216e-07	1.06159e-05
ENSTRUG00000025519	33.04	71.3267	1.11023	3.13064e-07	1.08345e-05
MSTRG.11296	3.48667	1.33667	-1.38321	3.14014e-07	1.08425e-05
ENSTRUG00000006451	8.88333	2.43333	-1.86817	3.14377e-07	1.08425e-05
ENSTRUG00000015744	10.29	26.5833	1.36928	3.17606e-07	1.0935e-05
ENSTRUG00000018602	0.283333	2.76333	3.28584	3.19965e-07	1.09974e-05
ENSTRUG00000023298	1412.54	3116.4	1.14159	3.24214e-07	1.11243e-05
MSTRG.12506	10.88	27.41	1.33302	3.28817e-07	1.1263e-05
ENSTRUG00000010066	60.2067	148.913	1.30648	3.51148e-07	1.19665e-05
ENSTRUG00000007522	20.9033	45.1267	1.11025	3.56753e-07	1.21114e-05
MSTRG.19646	19.2867	6.14	-1.65129	3.57214e-07	1.21114e-05
ENSTRUG00000008217	10.7667	4.90333	-1.13474	3.58918e-07	1.21282e-05
ENSTRUG00000012814	25.67	52.16	1.02286	3.64529e-07	1.2297e-05
ENSTRUG00000026027	14.8633	6.16	-1.27076	3.72663e-07	1.25292e-05
ENSTRUG00000026182	8.42667	3.05	-1.46615	3.7612e-07	1.25821e-05
ENSTRUG00000020924	6.51667	14.32	1.13583	3.82857e-07	1.27861e-05
ENSTRUG00000024633	22.88	46.63	1.02717	3.95761e-07	1.31513e-05
ENSTRUG00000009793	75.37	181.11	1.2648	4.03072e-07	1.33721e-05
ENSTRUG00000018009	6.80667	0.866667	-2.9734	4.04451e-07	1.33957e-05
ENSTRUG00000026980	32.8667	13.9533	-1.23602	4.12031e-07	1.36242e-05
ENSTRUG00000025650	4.19333	9.78	1.22174	4.13243e-07	1.36418e-05
ENSTRUG00000022309	11.0867	24.1567	1.1236	4.20024e-07	1.38201e-05
ENSTRUG00000022136	12.1433	5.09	-1.25443	4.33215e-07	1.42307e-05
ENSTRUG00000001409	67.68	138.507	1.03315	4.34734e-07	1.42573e-05
ENSTRUG00000005142	24.8	11.2333	-1.14255	4.39629e-07	1.43943e-05
ENSTRUG00000001954	3.76333	1.76667	-1.09098	4.4044e-07	1.43973e-05
MSTRG.16634	0.766667	3.05333	1.99371	4.41786e-07	1.44178e-05
ENSTRUG00000015375	26.1133	58.0667	1.15292	4.48263e-07	1.46053e-05
ENSTRUG00000002525	10.3433	2.59667	-1.99397	4.63245e-07	1.50446e-05
ENSTRUG00000012886	12.2067	25.6633	1.07204	4.64874e-07	1.50731e-05
ENSTRUG00000010970	53.2	109.263	1.03831	4.66571e-07	1.50793e-05
ENSTRUG00000000801	16.2033	8	-1.01822	4.72073e-07	1.52325e-05
ENSTRUG00000009349	1.90667	0.553333	-1.78483	4.72842e-07	1.52328e-05
MSTRG.16644	1.89667	5.97667	1.65587	4.96356e-07	1.58882e-05
ENSTRUG00000014100	12.1567	5.30333	-1.19678	5.0073e-07	1.60026e-05
MSTRG.10411	14.05	6.05333	-1.21477	5.12875e-07	1.63646e-05
ENSTRUG00000020290	2.90667	7.72667	1.41048	5.18216e-07	1.64564e-05
ENSTRUG00000007211	9.46667	4.51333	-1.06866	5.19079e-07	1.64577e-05
ENSTRUG00000013301	4.87	1.48333	-1.71508	5.29933e-07	1.67489e-05
ENSTRUG00000025879	123.567	249.657	1.01466	5.3092e-07	1.67537e-05
ENSTRUG00000006157	13.6567	5.77667	-1.2413	5.53744e-07	1.73917e-05
ENSTRUG00000015262	2.68333	0.236667	-3.5031	5.78915e-07	1.81538e-05
ENSTRUG00000030273	4770.13	1543.71	-1.62762	5.95185e-07	1.85935e-05
MSTRG.9024	50.3467	103.49	1.03952	5.9572e-07	1.85935e-05
ENSTRUG00000029441	7.36	3.05333	-1.26932	5.97719e-07	1.86116e-05
ENSTRUG00000017830	10.8933	23.93	1.13537	6.07509e-07	1.88636e-05
ENSTRUG00000014927	3.62333	0.98	-1.88646	6.17303e-07	1.91183e-05
ENSTRUG00000026720	11.7533	27.32	1.21689	6.19819e-07	1.91666e-05
ENSTRUG00000018249	28.2	61.6133	1.12755	6.26697e-07	1.92944e-05
ENSTRUG00000010328	6.47667	2.45667	-1.39855	6.26843e-07	1.92944e-05
ENSTRUG00000012857	4.41333	1.12667	-1.96981	6.34539e-07	1.95014e-05
ENSTRUG00000023471	4.58	10.8633	1.24605	6.35921e-07	1.95139e-05
ENSTRUG00000016373	4.04667	9.00333	1.15373	6.44268e-07	1.97348e-05
ENSTRUG00000018356	19.5767	44.03	1.16935	6.45089e-07	1.97348e-05
ENSTRUG00000029007	14.3667	33.88	1.23771	6.4733e-07	1.97732e-05
ENSTRUG00000008424	7.32	3.00667	-1.28368	6.68591e-07	2.03303e-05
MSTRG.4110	5.15	2.5	-1.04264	6.68613e-07	2.03303e-05
ENSTRUG00000011032	18.44	7.16667	-1.36346	6.90683e-07	2.0923e-05
MSTRG.19652	27.6467	8.02667	-1.78423	6.90743e-07	2.0923e-05
ENSTRUG00000007914	0.773333	6.45333	3.06088	6.9124e-07	2.0923e-05
ENSTRUG00000013653	19.3367	39.9667	1.04746	7.01107e-07	2.11764e-05
ENSTRUG00000029152	5.77667	2.49667	-1.21023	7.01725e-07	2.11764e-05
ENSTRUG00000011121	21.28	43.4467	1.02975	7.09776e-07	2.13551e-05
ENSTRUG00000007224	13.5733	29.5067	1.12027	7.1562e-07	2.14986e-05
ENSTRUG00000008301	4.19667	1.54667	-1.44008	7.17857e-07	2.15336e-05
ENSTRUG00000032549	9.87667	21.04	1.09104	7.3336e-07	2.19657e-05
ENSTRUG00000018666	26.47	13.08	-1.017	7.39824e-07	2.21263e-05
ENSTRUG00000003346	106.977	227.84	1.09072	7.58508e-07	2.26513e-05
ENSTRUG00000030506	8.87667	2.69333	-1.72063	7.83443e-07	2.33263e-05
ENSTRUG00000006879	48.8833	12.21	-2.00128	8.35675e-07	2.47711e-05
ENSTRUG00000003176	13.5133	5.9	-1.1956	8.54344e-07	2.52871e-05
ENSTRUG00000009336	3.91	1.38	-1.5025	8.56917e-07	2.53258e-05
ENSTRUG00000021024	13.53	37.2233	1.46005	8.79712e-07	2.5923e-05
ENSTRUG00000013991	108.603	254.767	1.23011	8.85313e-07	2.60498e-05
ENSTRUG00000013379	13.9067	28.92	1.05629	9.24109e-07	2.70721e-05
ENSTRUG00000016985	115.503	233.573	1.01594	9.43642e-07	2.76039e-05
ENSTRUG00000031620	13.2367	1.7	-2.96093	9.4542e-07	2.76156e-05
ENSTRUG00000022823	18.6033	8.65	-1.10479	9.60117e-07	2.80041e-05
ENSTRUG00000018607	3.69667	1.38333	-1.41808	9.72443e-07	2.82984e-05
ENSTRUG00000009816	14.7733	6.27333	-1.23569	9.84261e-07	2.85835e-05
ENSTRUG00000008297	24.66	12.07	-1.03075	1.01452e-06	2.94195e-05
ENSTRUG00000021928	6.34333	2.17333	-1.54533	1.01821e-06	2.94841e-05
ENSTRUG00000019764	10.6767	3.12	-1.77484	1.04037e-06	3.00822e-05
ENSTRUG00000031337	17.2367	6.92333	-1.31594	1.05839e-06	3.0515e-05
ENSTRUG00000011395	6.09333	20.4	1.74327	1.08258e-06	3.11231e-05
ENSTRUG00000011393	23.5867	7.67333	-1.62005	1.09576e-06	3.14567e-05
ENSTRUG00000008677	3.99333	1.73667	-1.20127	1.09882e-06	3.14995e-05
ENSTRUG00000008042	2.48667	8.04333	1.69358	1.10243e-06	3.15578e-05
ENSTRUG00000020947	6.41333	2.43667	-1.39617	1.11215e-06	3.17907e-05
ENSTRUG00000026481	3.25	1.27333	-1.35183	1.11521e-06	3.18328e-05
ENSTRUG00000017613	42.2367	18.86	-1.16317	1.14791e-06	3.27195e-05
ENSTRUG00000021499	11.58	4.86333	-1.25162	1.16018e-06	3.30222e-05
ENSTRUG00000022255	42.0433	20.8533	-1.0116	1.20497e-06	3.42e-05
ENSTRUG00000012577	15.39	6.59	-1.22364	1.21149e-06	3.43363e-05
ENSTRUG00000032089	228.41	92.43	-1.30519	1.23109e-06	3.48427e-05
ENSTRUG00000024760	5.75333	1.34667	-2.09501	1.23957e-06	3.50333e-05
ENSTRUG00000013778	7.61667	17.93	1.23514	1.24746e-06	3.51569e-05
ENSTRUG00000031887	18.39	39.9467	1.11915	1.25264e-06	3.52534e-05
MSTRG.8172	4.71667	1.83333	-1.3633	1.25805e-06	3.5356e-05
ENSTRUG00000021559	56.2867	113.037	1.00593	1.26044e-06	3.53735e-05
ENSTRUG00000016138	23.54	58.7	1.31825	1.29223e-06	3.61643e-05
ENSTRUG00000033331	11.46	4.83	-1.24651	1.29635e-06	3.6229e-05
ENSTRUG00000032567	6.65667	13.5533	1.02578	1.3173e-06	3.67632e-05
ENSTRUG00000007021	22.5333	61.37	1.44547	1.33072e-06	3.70862e-05
ENSTRUG00000001707	6.08667	2.98667	-1.02712	1.34941e-06	3.75548e-05
ENSTRUG00000003109	3.51667	1.40667	-1.32193	1.362e-06	3.78527e-05
ENSTRUG00000003384	10.4233	3.75667	-1.47229	1.38973e-06	3.85699e-05
ENSTRUG00000024978	23.09	46.7067	1.01636	1.39582e-06	3.86317e-05
ENSTRUG00000017478	2.64	8.97333	1.76511	1.39929e-06	3.86743e-05
ENSTRUG00000007100	7.47	14.9667	1.00257	1.41208e-06	3.89743e-05
MSTRG.3969	15.7533	68.1933	2.11397	1.44264e-06	3.97082e-05
ENSTRUG00000016808	2.72	0.66	-2.04307	1.47413e-06	4.04639e-05
ENSTRUG00000005810	40.0367	82.7567	1.04755	1.49825e-06	4.10698e-05
MSTRG.3421	0.65	4.49667	2.79034	1.50816e-06	4.12849e-05
ENSTRUG00000014351	66.4367	31.4333	-1.07968	1.54027e-06	4.20489e-05
ENSTRUG00000016758	14.5533	36.2133	1.31517	1.56578e-06	4.26683e-05
ENSTRUG00000020773	37.5567	17.18	-1.12834	1.56722e-06	4.26683e-05
ENSTRUG00000032902	31.99	67.5	1.07727	1.56978e-06	4.26801e-05
ENSTRUG00000017638	9.19667	3.13667	-1.55188	1.58196e-06	4.28948e-05
ENSTRUG00000006170	25.1467	51.4267	1.03215	1.61999e-06	4.36897e-05
ENSTRUG00000019710	39.1867	81.6833	1.05968	1.65381e-06	4.4482e-05
ENSTRUG00000017475	0.0633333	0.716667	3.50027	1.6838e-06	4.51576e-05
ENSTRUG00000020621	19.1833	45.17	1.23551	1.68569e-06	4.51576e-05
ENSTRUG00000021130	44.6367	94.41	1.08071	1.72109e-06	4.60444e-05
ENSTRUG00000030443	16.3133	8.01	-1.02618	1.72731e-06	4.61491e-05
ENSTRUG00000021929	12.8033	5.46667	-1.22779	1.7303e-06	4.61673e-05
MSTRG.8107	5.51	2.46333	-1.16144	1.78928e-06	4.75512e-05
ENSTRUG00000030331	16.8367	8.18333	-1.04085	1.8508e-06	4.87977e-05
ENSTRUG00000024012	33.62	14.38	-1.22526	1.85544e-06	4.8856e-05
ENSTRUG00000025052	36.56	83.44	1.19047	1.88173e-06	4.94831e-05
ENSTRUG00000013556	17.74	39.12	1.1409	1.92015e-06	5.04271e-05
ENSTRUG00000013553	205.74	94.0033	-1.13004	1.95265e-06	5.1131e-05
ENSTRUG00000009102	3.82	10.79	1.49805	1.9546e-06	5.1131e-05
ENSTRUG00000014237	5.36667	11.7467	1.13015	1.96814e-06	5.1418e-05
ENSTRUG00000030141	18.4633	41.2233	1.1588	1.97849e-06	5.1621e-05
ENSTRUG00000029508	17.32	5.28333	-1.71292	2.01895e-06	5.24039e-05
ENSTRUG00000005800	7.02667	14.93	1.0873	2.04045e-06	5.28873e-05
MSTRG.4032	53.5433	126.677	1.24237	2.04286e-06	5.28873e-05
ENSTRUG00000020707	31.3533	10.45	-1.58512	2.0469e-06	5.29236e-05
ENSTRUG00000027366	4.36667	10.9267	1.32325	2.0562e-06	5.30955e-05
ENSTRUG00000027345	0.996667	2.65333	1.41262	2.09573e-06	5.39773e-05
ENSTRUG00000014932	1.97	0.503333	-1.96861	2.10838e-06	5.42334e-05
ENSTRUG00000027125	29.6367	14.25	-1.05642	2.17369e-06	5.56275e-05
ENSTRUG00000012781	102.037	45.2533	-1.17299	2.18087e-06	5.574e-05
ENSTRUG00000003019	14.1033	6.51667	-1.11383	2.19477e-06	5.60239e-05
ENSTRUG00000026150	1.81	0.163333	-3.4701	2.21123e-06	5.63006e-05
ENSTRUG00000030843	1.81	0.163333	-3.4701	2.21123e-06	5.63006e-05
ENSTRUG00000014385	5.72333	12.7	1.1499	2.23032e-06	5.67145e-05
ENSTRUG00000010342	16.7433	0.74	-4.49992	2.2523e-06	5.7201e-05
ENSTRUG00000006637	21.4867	10.53	-1.02894	2.31726e-06	5.87764e-05
ENSTRUG00000011067	4.85667	10.9667	1.17509	2.3907e-06	6.04098e-05
ENSTRUG00000014772	6.07667	2.07333	-1.55133	2.42658e-06	6.11621e-05
MSTRG.9696	17.8167	8.06	-1.14438	2.43391e-06	6.12696e-05
ENSTRUG00000006597	2.29667	0.733333	-1.647	2.55161e-06	6.40716e-05
ENSTRUG00000009109	14.4667	6.44667	-1.16611	2.58449e-06	6.48161e-05
ENSTRUG00000017766	3.31667	1.02333	-1.69646	2.6192e-06	6.56045e-05
ENSTRUG00000008446	1.93333	0.583333	-1.7287	2.62437e-06	6.56518e-05
ENSTRUG00000012088	8.91667	19.1633	1.10377	2.71284e-06	6.76118e-05
ENSTRUG00000009674	0.146667	1.09333	2.89812	2.735e-06	6.79165e-05
MSTRG.12764	11.9533	5.35	-1.1598	2.75137e-06	6.81592e-05
ENSTRUG00000024871	36.0033	14.9733	-1.26574	2.75181e-06	6.81592e-05
ENSTRUG00000021602	11.0733	24.8867	1.16828	2.77951e-06	6.86755e-05
ENSTRUG00000020312	15.19	35.0333	1.20561	2.87416e-06	7.08394e-05
ENSTRUG00000018243	12.5867	5.05	-1.31754	2.8789e-06	7.08691e-05
ENSTRUG00000012558	0.826667	5.48667	2.73055	2.90258e-06	7.12792e-05
ENSTRUG00000002158	7.58	2.84	-1.41631	2.90268e-06	7.12792e-05
ENSTRUG00000010960	2.58667	0.86	-1.58869	2.92478e-06	7.16465e-05
ENSTRUG00000003333	6.47333	3.20667	-1.01343	2.95241e-06	7.21469e-05
ENSTRUG00000005070	6.11	14.4667	1.24349	3.08436e-06	7.51879e-05
ENSTRUG00000030974	39.38	10.01	-1.97602	3.12088e-06	7.58015e-05
ENSTRUG00000024779	11.64	5.48333	-1.08597	3.17386e-06	7.6995e-05
ENSTRUG00000008077	85.0333	24.0867	-1.81979	3.19193e-06	7.73396e-05
ENSTRUG00000016931	9.70667	4.73667	-1.0351	3.20613e-06	7.74651e-05
ENSTRUG00000027677	17.02	8.23333	-1.04768	3.26037e-06	7.86178e-05
ENSTRUG00000008551	12.4333	3.08667	-2.01009	3.27467e-06	7.8773e-05
ENSTRUG00000012792	19.3333	42.36	1.13161	3.42948e-06	8.2398e-05
ENSTRUG00000007504	8.65	18.5133	1.09779	3.44416e-06	8.26516e-05
ENSTRUG00000021053	15.44	5.71667	-1.43343	3.4633e-06	8.29122e-05
ENSTRUG00000024587	407.913	859.96	1.07601	3.58293e-06	8.54699e-05
ENSTRUG00000002497	4.11667	1.36	-1.59787	3.65893e-06	8.71791e-05
ENSTRUG00000026167	3.07667	0.503333	-2.61178	3.69422e-06	8.78112e-05
ENSTRUG00000017902	9.23	3.69667	-1.32011	3.72308e-06	8.83924e-05
ENSTRUG00000013033	10.0167	4.57667	-1.13003	3.82821e-06	9.06735e-05
ENSTRUG00000025907	7.26333	18.93	1.38197	3.84733e-06	9.10187e-05
ENSTRUG00000014040	40.4933	12.16	-1.73554	3.88549e-06	9.17048e-05
MSTRG.19118	5.60667	1.00667	-2.47756	3.98128e-06	9.3525e-05
MSTRG.12788	11.2933	2.96	-1.9318	4.02559e-06	9.43448e-05
ENSTRUG00000010143	12.0933	3.27667	-1.88391	4.06619e-06	9.5185e-05
ENSTRUG00000019810	17.9433	43.29	1.27059	4.12176e-06	9.61488e-05
ENSTRUG00000003029	0.943333	3.29667	1.80517	4.18001e-06	9.73555e-05
ENSTRUG00000008566	5.11333	2.00333	-1.35186	4.34644e-06	0.000100687
ENSTRUG00000014650	19.1333	51.53	1.42932	4.35466e-06	0.000100761
ENSTRUG00000011300	13.3233	6.60667	-1.01196	4.37271e-06	0.000100945
ENSTRUG00000021670	89.7433	32.9	-1.44772	4.39943e-06	0.000101445
ENSTRUG00000026188	8.32333	18.3233	1.13845	4.45271e-06	0.000102556
ENSTRUG00000010223	4.34667	15.3733	1.82245	4.46226e-06	0.000102658
ENSTRUG00000024544	6.54	15.23	1.21955	4.72451e-06	0.000108194
ENSTRUG00000007663	53.42	18.9367	-1.4962	4.74692e-06	0.000108583
ENSTRUG00000003789	137.997	56.6333	-1.28491	4.80523e-06	0.000109542
ENSTRUG00000000913	1.30667	5.35667	2.03544	5.09142e-06	0.000115409
ENSTRUG00000010220	11.25	5.33667	-1.07591	5.1342e-06	0.000116248
ENSTRUG00000023575	2.93667	7.62667	1.37687	5.17217e-06	0.000116912
ENSTRUG00000032838	2.06667	0.35	-2.56188	5.20652e-06	0.000117355
ENSTRUG00000028691	4.59	1.82333	-1.33192	5.24383e-06	0.00011793
ENSTRUG00000033127	1.4	5.4	1.94753	5.47063e-06	0.000122481
ENSTRUG00000009413	14.3333	29.6567	1.04898	5.49788e-06	0.000122954
ENSTRUG00000016460	11.14	24.7	1.14876	5.58471e-06	0.000124617
ENSTRUG00000007647	48.97	23.2267	-1.07612	5.66316e-06	0.000126118
ENSTRUG00000014514	5.16333	2.19667	-1.23299	5.7654e-06	0.000128079
ENSTRUG00000004589	19.0033	6.96667	-1.44771	5.78788e-06	0.000128436
MSTRG.1229	9.11667	27.2	1.57703	5.81554e-06	0.000128792
ENSTRUG00000002047	8.66	19.01	1.13432	5.82243e-06	0.000128792
ENSTRUG00000024141	4.95333	14.8833	1.58723	5.82321e-06	0.000128792
MSTRG.17489	12.8967	6.28333	-1.0374	5.87363e-06	0.000129764
ENSTRUG00000013184	4.17333	9.49667	1.18622	5.89964e-06	0.000130195
ENSTRUG00000015129	3.71	1.48333	-1.32258	5.9689e-06	0.000131578
ENSTRUG00000005430	1.74667	0.473333	-1.88368	6.03465e-06	0.000132736
ENSTRUG00000010075	7.21667	1.87333	-1.94572	6.06225e-06	0.000133197
ENSTRUG00000028708	1.80667	0.203333	-3.15141	6.14694e-06	0.000134714
ENSTRUG00000023823	39.54	12.83	-1.62379	6.15147e-06	0.000134714
ENSTRUG00000018113	3.93333	1.55	-1.34348	6.21462e-06	0.000135742
MSTRG.2762	26.6267	13.31	-1.00036	6.4573e-06	0.000140338
MSTRG.8145	110.477	46.5133	-1.24803	6.49034e-06	0.000140846
ENSTRUG00000017280	2.10667	0.413333	-2.34958	6.49999e-06	0.000140846
ENSTRUG00000000581	18.3133	8.71667	-1.07105	6.50178e-06	0.000140846
ENSTRUG00000015211	4.28	8.78667	1.03771	6.74651e-06	0.000145675
ENSTRUG00000012055	21.65	10.4033	-1.05732	6.84631e-06	0.000147671
ENSTRUG00000007547	18.2433	7.74667	-1.23572	6.93013e-06	0.000149158
ENSTRUG00000006568	5.48667	1.88667	-1.54009	7.01621e-06	0.000150687
ENSTRUG00000026682	7.34	3.38333	-1.11733	7.079e-06	0.000151715
ENSTRUG00000007421	7.72333	18.25	1.2406	7.07923e-06	0.000151715
ENSTRUG00000004969	0.77	3.14	2.02783	7.43559e-06	0.000158843
ENSTRUG00000029701	109.51	35.4867	-1.62571	7.45645e-06	0.000159119
MSTRG.14133	7.79667	2.83333	-1.46036	7.46475e-06	0.000159126
ENSTRUG00000006728	6.04	1.33667	-2.17591	7.51472e-06	0.000159818
ENSTRUG00000014608	3.59667	1.45333	-1.30729	7.52114e-06	0.000159818
ENSTRUG00000016928	2.18333	5.17	1.24363	7.55611e-06	0.000160391
ENSTRUG00000001885	13.22	5.97333	-1.14611	7.72037e-06	0.000163359
ENSTRUG00000016187	3.15	6.46333	1.03693	7.83622e-06	0.000165461
ENSTRUG00000008299	12.6433	26.4333	1.06398	7.87964e-06	0.000166028
MSTRG.6425	11.0133	5.01333	-1.13541	8.01885e-06	0.000168783
ENSTRUG00000004405	15.9433	6.09	-1.38844	8.0526e-06	0.000169138
ENSTRUG00000015994	3.65667	1.58333	-1.20756	8.28712e-06	0.000173337
ENSTRUG00000028267	3.84667	1.05667	-1.86409	8.30208e-06	0.000173469
ENSTRUG00000010519	6.73	14.9233	1.14889	8.39832e-06	0.000175115
ENSTRUG00000017357	2.19667	6.31333	1.52309	8.45411e-06	0.000176095
ENSTRUG00000000197	6.21333	2.85333	-1.12272	8.60554e-06	0.000178692
ENSTRUG00000022578	9.96333	32.8833	1.72266	8.78195e-06	0.000182166
ENSTRUG00000023246	1.97	5.28333	1.42325	9.00355e-06	0.000185801
ENSTRUG00000005632	2.66667	7.11	1.41481	9.2053e-06	0.00018938
ENSTRUG00000023818	10.0367	4.51	-1.15408	9.22617e-06	0.000189614
ENSTRUG00000031702	171.887	64.4033	-1.41625	9.25765e-06	0.000190066
ENSTRUG00000028465	1.72667	9.66667	2.48503	9.28566e-06	0.000190251
ENSTRUG00000008521	8.27	4.04333	-1.03234	9.29708e-06	0.000190291
ENSTRUG00000004813	49.55	21.1367	-1.22914	9.48335e-06	0.000193557
ENSTRUG00000021541	106.033	47.97	-1.14431	9.48563e-06	0.000193557
ENSTRUG00000024182	26.0433	12.8033	-1.02439	9.57823e-06	0.000195248
ENSTRUG00000013805	4.39667	1.99	-1.14364	9.62297e-06	0.00019596
ENSTRUG00000018520	17.41	34.85	1.00124	9.6968e-06	0.000197263
ENSTRUG00000004949	1.48333	0.316667	-2.22781	9.77262e-06	0.000198403
ENSTRUG00000009553	3.39	1.3	-1.38277	1.04444e-05	0.000210548
ENSTRUG00000005904	6.14	14.3033	1.22004	1.0529e-05	0.00021204
ENSTRUG00000010579	561.917	274.767	-1.03215	1.05911e-05	0.000212651
ENSTRUG00000018246	31.12	14.22	-1.12992	1.06618e-05	0.000213854
ENSTRUG00000030836	15.2967	31.12	1.02462	1.08781e-05	0.000217324
ENSTRUG00000009979	5.09333	2.47333	-1.04215	1.10338e-05	0.000220214
ENSTRUG00000008479	53.8267	26.6533	-1.01401	1.11868e-05	0.000222595
ENSTRUG00000024288	3.98667	9.6	1.26785	1.11975e-05	0.000222595
ENSTRUG00000009156	7.49	3.22333	-1.21641	1.12135e-05	0.000222692
ENSTRUG00000024327	12.6267	5.74	-1.13735	1.12304e-05	0.000222807
ENSTRUG00000010386	3.84333	13.77	1.8411	1.15231e-05	0.000228161
ENSTRUG00000024371	11.6733	28.3	1.27759	1.17646e-05	0.000232254
MSTRG.19608	4.45	0.89	-2.32193	1.18412e-05	0.000233032
ENSTRUG00000021848	4.38	10.33	1.23784	1.21636e-05	0.00023872
ENSTRUG00000028270	2.15333	0.723333	-1.57384	1.23219e-05	0.000241356
ENSTRUG00000009621	9.52667	19.9033	1.06297	1.25396e-05	0.000245141
ENSTRUG00000009999	74.5233	36.92	-1.01329	1.27064e-05	0.000247675
ENSTRUG00000016709	2.16667	0.936667	-1.20987	1.28595e-05	0.000250417
ENSTRUG00000015494	23.4267	11.1633	-1.06938	1.29993e-05	0.000252648
ENSTRUG00000025090	5.54333	1.97667	-1.48768	1.30446e-05	0.000253282
MSTRG.7999	8.87	3.26667	-1.44111	1.31951e-05	0.000255957
ENSTRUG00000005569	22.39	9.16333	-1.28891	1.35797e-05	0.000262401
MSTRG.14236	2.86667	9.62	1.74666	1.37433e-05	0.000264796
ENSTRUG00000012581	8.52333	3.53	-1.27175	1.38153e-05	0.000265898
ENSTRUG00000010243	25.93	12.5633	-1.0454	1.39488e-05	0.000267489
ENSTRUG00000000159	27.1567	12.6067	-1.10712	1.4022e-05	0.000268361
ENSTRUG00000022005	4.42333	1.92333	-1.20153	1.42658e-05	0.000272246
ENSTRUG00000032865	9.02	4.48667	-1.00748	1.45374e-05	0.000276375
ENSTRUG00000005125	4.88333	1.47	-1.73205	1.53093e-05	0.000289951
MSTRG.15676	3.46333	1.25667	-1.46256	1.5408e-05	0.000290994
ENSTRUG00000002676	118.567	259.447	1.12974	1.55727e-05	0.000293551
ENSTRUG00000014080	0.943333	4.09333	2.11744	1.57541e-05	0.000296693
ENSTRUG00000030336	6.82333	59.51	3.12458	1.59847e-05	0.000300753
ENSTRUG00000025583	11.1133	4.34	-1.35652	1.67938e-05	0.000314205
ENSTRUG00000015160	54.98	25.82	-1.09042	1.68998e-05	0.000315894
ENSTRUG00000012692	10.9467	4.91333	-1.15572	1.73548e-05	0.000323258
ENSTRUG00000001256	3.45667	1.50333	-1.20122	1.73583e-05	0.000323258
MSTRG.11265	1.61	5.85333	1.8622	1.75462e-05	0.000326453
ENSTRUG00000024350	4.67	1.57667	-1.56654	1.75944e-05	0.000326764
ENSTRUG00000014431	15.6633	6.64333	-1.23741	1.75955e-05	0.000326764
ENSTRUG00000025254	28.4533	10.8033	-1.39712	1.76525e-05	0.00032752
ENSTRUG00000017278	15.69	7.49	-1.06681	1.78019e-05	0.000329986
ENSTRUG00000022941	17.5133	44.2267	1.33646	1.81785e-05	0.000335725
ENSTRUG00000004450	3.87667	1.67333	-1.21209	1.833e-05	0.000337588
ENSTRUG00000020314	2.49667	7.63	1.61168	1.8381e-05	0.000337935
ENSTRUG00000001382	66.7833	28.27	-1.24022	1.88509e-05	0.000344963
ENSTRUG00000008151	4.31667	1.77	-1.28617	1.8898e-05	0.000345509
ENSTRUG00000009741	3.34667	1.13667	-1.55792	1.89258e-05	0.000345702
ENSTRUG00000021634	8.63333	19.3867	1.16708	1.93687e-05	0.00035347
ENSTRUG00000032359	7.74333	3.46333	-1.16079	1.95746e-05	0.000356903
ENSTRUG00000009911	11.91	5.64	-1.07841	1.9873e-05	0.000361685
ENSTRUG00000011589	2.31667	5.52667	1.25436	2.00209e-05	0.000363717
ENSTRUG00000018635	37.49	89.3733	1.25334	2.03196e-05	0.000367808
ENSTRUG00000026716	2.53667	7.33667	1.53219	2.08451e-05	0.0003763
ENSTRUG00000002562	1.55	4.70333	1.60142	2.10113e-05	0.000378829
ENSTRUG00000016712	32.2367	14.2433	-1.17842	2.10414e-05	0.000378829
ENSTRUG00000020518	13.0967	26.4833	1.01589	2.10959e-05	0.000379189
ENSTRUG00000029986	10.4567	23.8733	1.19098	2.10997e-05	0.000379189
ENSTRUG00000015527	1.34	0.226667	-2.56359	2.19339e-05	0.000392254
ENSTRUG00000027689	13.71	29.67	1.11378	2.24343e-05	0.000399235
ENSTRUG00000012517	7.79	16.3133	1.06636	2.26752e-05	0.00040245
ENSTRUG00000024735	0.12	4.94333	5.36438	2.29712e-05	0.000407343
ENSTRUG00000027945	6.69667	13.9233	1.05599	2.32377e-05	0.000411341
ENSTRUG00000016704	115.643	42.1867	-1.45482	2.34689e-05	0.000414676
ENSTRUG00000026200	26.78	9.19	-1.54302	2.35205e-05	0.000414881
ENSTRUG00000012427	50.5033	106.433	1.0755	2.36011e-05	0.00041565
ENSTRUG00000014990	6.12333	2.56	-1.25817	2.39188e-05	0.000420425
ENSTRUG00000000989	21.05	46.7833	1.15217	2.41156e-05	0.000423512
ENSTRUG00000001346	10.2367	4.77	-1.10168	2.43927e-05	0.00042763
ENSTRUG00000016874	4.68333	9.49333	1.01938	2.51443e-05	0.000438737
ENSTRUG00000030969	4.42333	1.76333	-1.32683	2.54142e-05	0.000442826
ENSTRUG00000018459	6.50667	13.2233	1.0231	2.55456e-05	0.000444343
ENSTRUG00000025911	2.34667	9.47667	2.01377	2.57825e-05	0.000447298
ENSTRUG00000018100	33.7833	14.77	-1.19364	2.58109e-05	0.000447404
ENSTRUG00000024191	1.23667	0.283333	-2.12588	2.6373e-05	0.000456273
ENSTRUG00000015146	5.33667	12.3033	1.20504	2.66216e-05	0.000459865
ENSTRUG00000017284	0.893333	0.12	-2.89616	2.7628e-05	0.000476428
ENSTRUG00000029041	12.5133	5.73667	-1.12518	2.83593e-05	0.00048778
ENSTRUG00000025104	1.04667	5.03	2.26476	2.89005e-05	0.000495505
ENSTRUG00000028988	18.9567	9.34667	-1.02018	2.8981e-05	0.000496343
ENSTRUG00000016155	38.84	19.2667	-1.01144	2.90963e-05	0.000497892
ENSTRUG00000025168	8.26667	17.1967	1.05675	2.91354e-05	0.000498135
ENSTRUG00000004324	5.2	12.5467	1.27072	2.95269e-05	0.000503969
ENSTRUG00000007144	2.31	0.843333	-1.45372	2.98675e-05	0.00050935
ENSTRUG00000016962	3.79333	1.52	-1.31939	2.99473e-05	0.000510276
ENSTRUG00000011738	2.48	0.79	-1.65042	3.02284e-05	0.000513755
ENSTRUG00000012150	24.23	11.67	-1.05399	3.0341e-05	0.000515231
ENSTRUG00000029805	2.73667	0.97	-1.49636	3.05268e-05	0.000517948
ENSTRUG00000017693	4.95	11.2267	1.18143	3.1425e-05	0.000530939
ENSTRUG00000012683	10.1433	21.46	1.08112	3.1512e-05	0.000531961
ENSTRUG00000023552	1.67333	4.95667	1.56665	3.25918e-05	0.000547422
ENSTRUG00000005463	7.28333	2.76333	-1.39819	3.27013e-05	0.000548801
ENSTRUG00000007477	10.13	4.42	-1.19652	3.4006e-05	0.000566899
ENSTRUG00000027183	8.09333	3.88333	-1.05944	3.43296e-05	0.000571342
MSTRG.6871	4.15	1.68	-1.30465	3.45962e-05	0.000575302
ENSTRUG00000005382	10.4167	21.8033	1.06566	3.47854e-05	0.000577968
ENSTRUG00000022721	22.8433	10.59	-1.10907	3.51482e-05	0.000582067
ENSTRUG00000026143	8.05667	16.53	1.03683	3.5405e-05	0.000585835
ENSTRUG00000031943	0.303333	0.00666667	-5.50779	3.59195e-05	0.000593857
MSTRG.5588	2.03	0.21	-3.27302	3.66455e-05	0.00060536
ENSTRUG00000020903	2.05667	0.25	-3.04031	3.67512e-05	0.000606607
ENSTRUG00000005407	4.48667	10.6633	1.24894	3.68187e-05	0.00060722
ENSTRUG00000009941	12.24	5.61	-1.12553	3.77342e-05	0.000620277
ENSTRUG00000013299	4.13333	1.72667	-1.25932	3.79864e-05	0.000623601
MSTRG.16438	4.18333	2.04667	-1.03138	3.79986e-05	0.000623601
ENSTRUG00000002301	4.32333	1.88667	-1.1963	3.85102e-05	0.000631478
ENSTRUG00000008220	3.81	8.65667	1.18402	3.86758e-05	0.000633677
ENSTRUG00000008255	17.9467	8.65333	-1.05239	3.94662e-05	0.000644839
ENSTRUG00000017110	3.37333	1.40333	-1.26532	3.96549e-05	0.000647072
ENSTRUG00000025059	1.12667	3.11	1.46485	3.98686e-05	0.000650031
ENSTRUG00000011403	10.9467	30.2867	1.46819	4.05847e-05	0.000661167
ENSTRUG00000013404	25.73	63.17	1.29579	4.20329e-05	0.000682506
ENSTRUG00000002890	0.3	0.0233333	-3.6845	4.26511e-05	0.000689784
ENSTRUG00000030822	7.25667	19.31	1.41197	4.29665e-05	0.00069265
ENSTRUG00000007632	5.48333	11.6467	1.08679	4.33773e-05	0.000698148
ENSTRUG00000019697	1.88	4.32333	1.20141	4.36253e-05	0.000701014
ENSTRUG00000019846	14.24	37.9533	1.41428	4.40999e-05	0.000707505
MSTRG.5534	7.35333	3.31667	-1.14866	4.42677e-05	0.000709628
ENSTRUG00000009281	8.36	3.49667	-1.25752	4.66096e-05	0.000744787
ENSTRUG00000016047	2.08	0.853333	-1.2854	4.67362e-05	0.000745621
MSTRG.8665	1.87	6.84667	1.87236	4.71542e-05	0.000751094
ENSTRUG00000008869	3.44	1.1	-1.64491	4.76368e-05	0.000757576
ENSTRUG00000003223	10.5033	4.64333	-1.17761	4.87562e-05	0.000772313
ENSTRUG00000024680	4.6	10.8267	1.23488	4.90032e-05	0.000775614
ENSTRUG00000031585	4.91667	13.9633	1.50589	4.96458e-05	0.000783926
ENSTRUG00000018125	8.57	3.68667	-1.21698	4.97818e-05	0.000784836
ENSTRUG00000009679	43.6967	88.09	1.01146	5.13991e-05	0.000809062
ENSTRUG00000008651	8.46333	2.73667	-1.62881	5.30859e-05	0.000831692
MSTRG.18392	2.24	0.84	-1.41504	5.32391e-05	0.000832791
ENSTRUG00000009304	2.96333	1.26333	-1.22999	5.48343e-05	0.000856406
ENSTRUG00000032884	8.19667	3.31333	-1.30675	5.51842e-05	0.000860529
MSTRG.15556	0.04	2.24	5.80735	5.52541e-05	0.00086095
ENSTRUG00000021787	14.4233	5.55667	-1.37611	5.55063e-05	0.000864207
ENSTRUG00000013356	11.34	5.53	-1.03607	5.72511e-05	0.000888611
ENSTRUG00000003664	3.64667	1.65	-1.14411	5.73793e-05	0.000889912
ENSTRUG00000017497	4.75	2.03667	-1.22172	5.97966e-05	0.000923828
ENSTRUG00000031654	8.06333	17.46	1.11461	6.12073e-05	0.000944166
ENSTRUG00000008910	1.72	0.576667	-1.5766	6.14996e-05	0.000947945
MSTRG.10673	9.1	4.32333	-1.07372	6.34582e-05	0.000973641
MSTRG.2482	6.48	2.28667	-1.50275	6.36364e-05	0.000974883
ENSTRUG00000001903	3.06	1.31	-1.22396	6.3978e-05	0.000977873
ENSTRUG00000005016	37.6767	18.3867	-1.03501	6.42275e-05	0.000980745
ENSTRUG00000014214	14.1867	6.71667	-1.07872	6.42638e-05	0.000980745
ENSTRUG00000006823	5.12667	1.97	-1.37983	6.5694e-05	0.00100105
ENSTRUG00000016653	11.61	5.26333	-1.14132	6.61388e-05	0.00100629
ENSTRUG00000014010	9.23333	21.6133	1.227	6.64215e-05	0.00100983
MSTRG.12656	2.63667	0.926667	-1.50859	6.68284e-05	0.00101448
ENSTRUG00000011658	7.03333	3.01333	-1.22285	6.78862e-05	0.00102975
MSTRG.7068	16.3267	7.57333	-1.10823	6.85393e-05	0.00103809
MSTRG.14468	4.21333	1.66333	-1.34088	6.93496e-05	0.00104957
ENSTRUG00000032942	0.193333	0.77	1.99377	7.00418e-05	0.00105844
ENSTRUG00000005445	12.2833	6.07667	-1.01535	7.1548e-05	0.00107714
ENSTRUG00000023819	4.47333	1.82	-1.29741	7.3012e-05	0.00109753
ENSTRUG00000026860	6.44	2.17667	-1.56494	7.35449e-05	0.00110389
ENSTRUG00000015354	6.50667	13.3867	1.04081	7.39852e-05	0.00110801
ENSTRUG00000021025	6.47667	25.19	1.95953	7.51093e-05	0.00112233
ENSTRUG00000014971	7.79333	16.0267	1.04016	7.58713e-05	0.00113118
ENSTRUG00000000696	8.32	3.39667	-1.29246	7.59632e-05	0.00113171
ENSTRUG00000029085	1.22	0.393333	-1.63306	7.60947e-05	0.00113283
ENSTRUG00000011330	44424.9	17798.8	-1.31959	7.90925e-05	0.0011705
ENSTRUG00000018568	6.72333	14.84	1.14224	7.99988e-05	0.00118129
ENSTRUG00000021244	14.4933	6.52667	-1.15097	8.01149e-05	0.00118214
ENSTRUG00000028998	2.34	1.11667	-1.06731	8.07866e-05	0.00118942
ENSTRUG00000021667	8.41667	17.3567	1.04417	8.15677e-05	0.00119916
ENSTRUG00000028961	3.93667	1.25	-1.65505	8.27642e-05	0.00121408
ENSTRUG00000017648	8.97333	20.6233	1.20056	8.34947e-05	0.001223
ENSTRUG00000027064	5.85667	2.69	-1.12247	8.50208e-05	0.00124445
ENSTRUG00000018536	4.62667	2.16333	-1.09672	8.59717e-05	0.00125745
MSTRG.18981	13.44	4.56333	-1.55837	8.82613e-05	0.00128811
ENSTRUG00000009514	1.48667	0.493333	-1.59145	8.93695e-05	0.00130239
ENSTRUG00000017807	21.81	9.42	-1.21119	8.95219e-05	0.00130366
ENSTRUG00000016713	2.32667	0.353333	-2.71916	9.03815e-05	0.00131523
ENSTRUG00000029769	37.47	98.4367	1.39346	9.14818e-05	0.00132834
ENSTRUG00000009698	14.9933	7.02333	-1.09409	9.3514e-05	0.0013549
ENSTRUG00000026899	7.06333	16.1433	1.19252	9.72959e-05	0.00140462
MSTRG.8935	21.17	8.72333	-1.27907	9.76741e-05	0.00140907
ENSTRUG00000032169	96.72	42.57	-1.18398	9.78387e-05	0.00141043
ENSTRUG00000022811	20.1667	10.04	-1.00621	9.86049e-05	0.00142045
MSTRG.19609	4.27	1.29	-1.72687	0.000100053	0.00143717
ENSTRUG00000004673	77.1867	31.7067	-1.28357	0.000101075	0.00145082
ENSTRUG00000029366	16.1833	7.17	-1.17446	0.000101155	0.00145093
ENSTRUG00000014668	0.8	0.146667	-2.44746	0.000102885	0.00147081
ENSTRUG00000026045	1.68667	0.563333	-1.58211	0.000104404	0.00149113
MSTRG.14974	2.37333	1.08667	-1.12701	0.000104862	0.00149554
ENSTRUG00000007757	0.0533333	0.503333	3.2384	0.000105608	0.00150327
ENSTRUG00000016875	6.59333	14.3733	1.12431	0.000105983	0.00150616
ENSTRUG00000008381	3.46667	1.47	-1.23773	0.000106647	0.00151346
ENSTRUG00000027830	11.2867	3.87667	-1.54173	0.000107064	0.00151722
ENSTRUG00000030574	4.47333	9.40333	1.07182	0.000107621	0.00152403
MSTRG.10645	8.07	3.32333	-1.27994	0.000107951	0.00152654
ENSTRUG00000013927	2.63667	1.09	-1.27439	0.000108094	0.00152654
ENSTRUG00000017792	3.97	1.53667	-1.36933	0.000108115	0.00152654
MSTRG.5192	22.4233	2.97	-2.91647	0.000108179	0.00152654
ENSTRUG00000000784	9.81667	3.3	-1.57277	0.000109906	0.00154874
ENSTRUG00000022882	18.1167	43.8933	1.27668	0.000111191	0.00156574
MSTRG.8581	1.86333	0.47	-1.98715	0.000112722	0.00158395
ENSTRUG00000001436	2.85667	0.763333	-1.90395	0.000112931	0.00158578
ENSTRUG00000021495	17.6167	7.79667	-1.17601	0.000114329	0.00160317
ENSTRUG00000012408	3.27	1.22667	-1.41455	0.000115866	0.00161792
ENSTRUG00000020004	21.0367	8.93333	-1.23564	0.000116874	0.00162859
ENSTRUG00000008928	8.47333	3.81667	-1.15062	0.000117054	0.00162997
ENSTRUG00000007873	0.67	3.50667	2.38787	0.00011724	0.00163143
ENSTRUG00000008711	30.6933	62.5833	1.02785	0.000117749	0.00163573
ENSTRUG00000013412	3.93333	8.16667	1.05399	0.000117794	0.00163573
ENSTRUG00000010792	2.40667	0.783333	-1.61934	0.00011818	0.00163996
ENSTRUG00000023795	13.4033	5.64333	-1.24797	0.000119627	0.00165431
ENSTRUG00000008396	11.8533	25.6133	1.1116	0.000120319	0.00166069
ENSTRUG00000009427	9.97333	4.78	-1.06107	0.000120337	0.00166069
ENSTRUG00000003286	4.30333	1.87333	-1.19985	0.000120525	0.00166099
ENSTRUG00000015338	4.56	9.63	1.0785	0.000121482	0.00166989
ENSTRUG00000020060	25.7433	52.3533	1.02408	0.000121504	0.00166989
ENSTRUG00000016557	5.46333	2.02333	-1.43305	0.000123112	0.0016862
ENSTRUG00000024914	3.47333	7.79333	1.16592	0.000125587	0.00171659
MSTRG.8580	2.58667	0.763333	-1.76071	0.000125841	0.00171888
ENSTRUG00000022008	2.31	0.673333	-1.7785	0.000127304	0.00173768
ENSTRUG00000018292	2.41333	0.76	-1.66696	0.000128579	0.00175324
ENSTRUG00000005393	6.18667	1.50667	-2.0378	0.000130232	0.00177162
ENSTRUG00000009197	13.0067	6.11667	-1.08843	0.00013187	0.00178783
ENSTRUG00000019526	13.1433	5.4	-1.2833	0.00013205	0.00178906
ENSTRUG00000007193	12.24	5.27667	-1.2139	0.00013333	0.00180396
ENSTRUG00000027181	2.94	0.996667	-1.56063	0.000133772	0.00180871
ENSTRUG00000006346	26.4	11.36	-1.21658	0.000134734	0.00181827
ENSTRUG00000027619	650.787	133.427	-2.28614	0.000134795	0.00181827
ENSTRUG00000029497	3.4	0.81	-2.06954	0.000136449	0.0018369
ENSTRUG00000003110	3.73333	1.33667	-1.48182	0.000136474	0.0018369
ENSTRUG00000004073	6.49	3.13333	-1.05052	0.000136771	0.0018392
ENSTRUG00000001030	1.72667	0.326667	-2.4021	0.000137036	0.0018392
ENSTRUG00000024726	10.8	26.3533	1.28695	0.000139069	0.00186399
ENSTRUG00000017822	4.40667	1.45667	-1.59702	0.000139323	0.0018649
ENSTRUG00000008865	0.533333	0.116667	-2.19265	0.000140272	0.00187635
MSTRG.13526	10.6667	1.41333	-2.91594	0.00014064	0.00188002
ENSTRUG00000018372	3.63333	1.59333	-1.18925	0.000142783	0.00190612
ENSTRUG00000012325	15.19	6.90667	-1.13706	0.0001435	0.00191442
ENSTRUG00000007858	9.71	20.1833	1.05562	0.0001438	0.00191714
ENSTRUG00000030234	4.36667	1.67	-1.38668	0.000145923	0.00194225
ENSTRUG00000029058	9.94333	30.4867	1.61638	0.000145974	0.00194225
ENSTRUG00000013047	6.51667	1.99	-1.71137	0.000149526	0.0019803
MSTRG.359	2.94667	0.383333	-2.94241	0.000152827	0.00202002
ENSTRUG00000028780	4.07667	9.66667	1.24563	0.000153724	0.00202786
ENSTRUG00000007847	33.4667	14.76	-1.18103	0.000155249	0.0020426
ENSTRUG00000017946	3.18667	6.44667	1.01651	0.000157649	0.0020701
ENSTRUG00000028654	3.86	1.46667	-1.39606	0.000160765	0.00210412
ENSTRUG00000014921	4.74	9.54667	1.01011	0.000167416	0.00217696
ENSTRUG00000008777	2.97	0.923333	-1.68554	0.000167775	0.00218021
ENSTRUG00000002806	4.61333	11.0567	1.26104	0.000168089	0.00218145
MSTRG.18253	8.15333	3.78333	-1.10773	0.000172069	0.00222734
ENSTRUG00000017883	9.66333	1.19667	-3.0135	0.000173427	0.00224058
MSTRG.6193	2.74333	0.803333	-1.77186	0.000174767	0.00225477
ENSTRUG00000030509	10.9033	5.39667	-1.01463	0.000175515	0.00226026
MSTRG.19644	16.46	4.08667	-2.00997	0.000179506	0.00230131
MSTRG.13423	2.25333	0.7	-1.68663	0.000181505	0.00232247
ENSTRUG00000028434	11.4	25.4967	1.16127	0.000182754	0.00233548
ENSTRUG00000008530	8.79333	17.6933	1.00872	0.00019112	0.00241925
ENSTRUG00000008143	8.67667	2.97	-1.54668	0.000193883	0.00244957
ENSTRUG00000025428	15.97	7.88	-1.0191	0.000194512	0.00245597
ENSTRUG00000031934	1.00333	0.0266667	-5.23362	0.000196669	0.00247697
ENSTRUG00000028768	11.1567	4.73333	-1.23698	0.000199179	0.00250272
ENSTRUG00000028846	0.186667	0.76	2.02554	0.000199989	0.00250774
ENSTRUG00000010375	11.9633	5.58	-1.10028	0.000203415	0.00254751
ENSTRUG00000021595	11.8667	4.87	-1.28492	0.0002039	0.00254991
ENSTRUG00000002569	3.96	1.62	-1.28951	0.000205252	0.00256251
ENSTRUG00000014834	7.85333	2.83333	-1.4708	0.000206728	0.00257453
MSTRG.4855	0.443333	3.19667	2.8501	0.00021069	0.00261765
ENSTRUG00000031759	2.68	0.556667	-2.26735	0.000215198	0.00265526
ENSTRUG00000033427	2.68	0.556667	-2.26735	0.000215198	0.00265526
ENSTRUG00000021061	0.726667	2.59333	1.83544	0.000218797	0.00269468
ENSTRUG00000023398	12.7767	26.31	1.0421	0.000219277	0.00269728
ENSTRUG00000018156	4.37333	1.15333	-1.92292	0.000220175	0.00270667
MSTRG.16603	5.09667	2.37	-1.10467	0.000221589	0.00272238
ENSTRUG00000020106	4.34667	1.85	-1.23238	0.000226974	0.00278002
ENSTRUG00000004126	14.47	4.76333	-1.60302	0.00022951	0.00280936
ENSTRUG00000023402	12.4733	29.4	1.23697	0.000229948	0.00281144
ENSTRUG00000008219	2.04333	0.723333	-1.49819	0.000230467	0.00281419
ENSTRUG00000002342	9.66	4.51	-1.0989	0.000234337	0.0028493
ENSTRUG00000000615	1.05	0.12	-3.12928	0.000235365	0.00285833
MSTRG.16350	1.76667	4.95667	1.48834	0.000240316	0.00290613
ENSTRUG00000018361	3.91	1.33	-1.55574	0.00024212	0.00292617
ENSTRUG00000012531	3.48333	6.97	1.00069	0.000243903	0.0029371
ENSTRUG00000004795	55.9767	21.59	-1.37446	0.000245593	0.0029539
ENSTRUG00000031741	46.3833	18.2767	-1.3436	0.000249725	0.00298924
ENSTRUG00000015485	45.9233	21.53	-1.09288	0.000252409	0.00301356
ENSTRUG00000020085	8.87667	3.70333	-1.26119	0.000252594	0.00301356
ENSTRUG00000005540	0.113333	2.74333	4.59729	0.000255306	0.00304151
ENSTRUG00000031278	7.87333	3.93333	-1.00122	0.000260454	0.00308815
ENSTRUG00000015914	3.32667	1.44	-1.20801	0.000261302	0.00309045
ENSTRUG00000030239	3.48	1.07333	-1.69699	0.000261419	0.00309045
ENSTRUG00000010831	5.66	2.38667	-1.2458	0.000262026	0.00309579
ENSTRUG00000012117	5.68667	2.52	-1.17416	0.000263378	0.00310445
ENSTRUG00000013983	9.27	4.61333	-1.00676	0.000265438	0.00312139
ENSTRUG00000013774	3.26	1.06333	-1.61628	0.000265593	0.00312139
MSTRG.6696	10.25	1.51667	-2.75665	0.000271982	0.00318898
ENSTRUG00000004310	4.65667	1.78	-1.38742	0.00027334	0.00320303
MSTRG.10102	2.10667	0.59	-1.83618	0.000275235	0.00322147
ENSTRUG00000019502	4.80333	9.90333	1.04388	0.000276895	0.00323712
ENSTRUG00000031438	4.09333	8.71667	1.0905	0.00027987	0.00326999
ENSTRUG00000028766	0.253333	2.35333	3.2156	0.000280282	0.00327289
ENSTRUG00000005395	1.85667	4.29333	1.20938	0.000281585	0.00328428
ENSTRUG00000030122	2.09	0.636667	-1.71489	0.000282774	0.00329431
ENSTRUG00000010613	1.45333	0.49	-1.56851	0.000283976	0.00330101
ENSTRUG00000029874	2.00333	0.45	-2.15441	0.000284337	0.00330101
ENSTRUG00000020630	3.95333	1.64333	-1.26644	0.000285385	0.00330934
ENSTRUG00000010648	12.1233	29.31	1.27361	0.000287765	0.00333116
ENSTRUG00000030206	5.34	10.91	1.03074	0.000291234	0.00336743
ENSTRUG00000004045	7.37	14.8733	1.01299	0.000294783	0.00340257
ENSTRUG00000025904	14.04	28.9767	1.04535	0.000297177	0.00341839
ENSTRUG00000032396	3.82	1.71333	-1.15677	0.000300836	0.00345058
ENSTRUG00000001125	5.41667	2.66	-1.02598	0.000304134	0.00348153
ENSTRUG00000000082	20.6067	9.82	-1.06932	0.000305871	0.00349632
ENSTRUG00000013202	25.2467	12.61	-1.00152	0.000308302	0.00351665
ENSTRUG00000015789	4.99	1.84667	-1.43412	0.000308995	0.00352198
ENSTRUG00000005977	12.37	5.58333	-1.14765	0.000312128	0.00355364
ENSTRUG00000015145	2.15	0.736667	-1.54525	0.000316658	0.00359309
ENSTRUG00000018483	21.8167	48.56	1.15434	0.000316668	0.00359309
MSTRG.810	1.70333	5.44	1.67525	0.000317714	0.00359724
ENSTRUG00000000028	61.2133	25.27	-1.27642	0.000317752	0.00359724
ENSTRUG00000016745	6.24333	13.5533	1.11826	0.000320441	0.0036207
ENSTRUG00000009739	17.21	7.81667	-1.13862	0.000325258	0.00366565
ENSTRUG00000012209	15.4467	38.5433	1.31919	0.00032628	0.00367303
ENSTRUG00000030352	127.777	812.623	2.66896	0.000326723	0.00367566
ENSTRUG00000031758	0.29	2.53667	3.12881	0.000327129	0.0036764
ENSTRUG00000014312	0.0233333	0.446667	4.25873	0.00032742	0.0036776
ENSTRUG00000022774	51.0367	23.5633	-1.11499	0.000328027	0.00368236
ENSTRUG00000003421	0.953333	0.136667	-2.80232	0.000333937	0.00374241
ENSTRUG00000030826	6.61667	13.9267	1.07367	0.000335741	0.00375632
ENSTRUG00000027276	795.873	368.243	-1.11188	0.000345963	0.00385776
ENSTRUG00000030180	3.06667	0.413333	-2.89129	0.000349603	0.00388539
ENSTRUG00000010329	4.48333	2.01667	-1.1526	0.000355834	0.0039384
ENSTRUG00000016748	0.723333	0.18	-2.00666	0.000360237	0.0039771
MSTRG.19492	3.24333	0.746667	-2.11894	0.000362883	0.0039997
ENSTRUG00000017991	0.556667	0.133333	-2.06178	0.000364035	0.00401019
ENSTRUG00000033166	11.82	5.80333	-1.02628	0.000365985	0.00402945
MSTRG.11896	1.11	3.56	1.68132	0.000366704	0.00403294
ENSTRUG00000002461	1.73	0.626667	-1.465	0.000372174	0.00408359
ENSTRUG00000013059	1.61667	0.613333	-1.39828	0.000372519	0.00408359
ENSTRUG00000013878	4.09	1.41333	-1.533	0.000373639	0.00409102
ENSTRUG00000027812	3.28667	1.12333	-1.54884	0.00037831	0.00412885
ENSTRUG00000033039	3.20667	1.19333	-1.42608	0.000381026	0.00415172
ENSTRUG00000017032	0.923333	0.313333	-1.55915	0.000382051	0.00415835
ENSTRUG00000018535	0.576667	0.0133333	-5.43463	0.000383576	0.00417269
ENSTRUG00000004757	6.61667	3.19667	-1.04954	0.000390541	0.00423279
ENSTRUG00000027823	12.4433	32.33	1.3775	0.000390545	0.00423279
MSTRG.3774	2.89333	1.24333	-1.21852	0.000390579	0.00423279
ENSTRUG00000016918	3.91333	8.14	1.05663	0.000392599	0.00424778
ENSTRUG00000021198	1.39333	3.99667	1.52026	0.000397539	0.00429659
ENSTRUG00000010593	8.44333	3.68	-1.19811	0.000407697	0.00438861
ENSTRUG00000000172	4.42667	2.12	-1.06216	0.000407864	0.00438861
ENSTRUG00000026213	1.98	0.97	-1.02944	0.000408023	0.00438861
ENSTRUG00000017119	1.75333	0.5	-1.8101	0.000415181	0.0044632
ENSTRUG00000012326	2.24667	0.773333	-1.53862	0.000420735	0.00451564
ENSTRUG00000014143	8.43333	4.19667	-1.00686	0.000422635	0.00453326
ENSTRUG00000014775	36.0533	280.293	2.95873	0.000430595	0.00459928
ENSTRUG00000000415	8.55	3.98333	-1.10195	0.000431458	0.0046036
ENSTRUG00000005039	0.986667	2.23667	1.18072	0.000437285	0.00465585
MSTRG.6315	8.79	4.16333	-1.07812	0.000443329	0.00471019
ENSTRUG00000031290	4.18667	8.43667	1.01087	0.000443808	0.00471279
ENSTRUG00000021717	12.6467	6.21667	-1.02454	0.000446057	0.00473416
MSTRG.10754	3.27	1.21333	-1.43031	0.000456041	0.00482224
MSTRG.13250	12.96	5.14333	-1.33329	0.000458903	0.00484995
MSTRG.8394	0.0833333	1.04333	3.64616	0.00046398	0.00489586
ENSTRUG00000010553	3.6	1.22	-1.56112	0.000466311	0.00491527
ENSTRUG00000003536	1.34667	0.513333	-1.39142	0.000472343	0.00497027
ENSTRUG00000017328	4.35667	1.83333	-1.24876	0.000476943	0.0050089
ENSTRUG00000009929	4.16	1.55667	-1.41812	0.000480078	0.00503655
ENSTRUG00000004920	4.15333	8.31333	1.00116	0.000485014	0.00507347
ENSTRUG00000002120	12.53	5.27667	-1.24769	0.000487385	0.00509188
ENSTRUG00000014413	3.43	1.34	-1.35598	0.000494252	0.00515556
ENSTRUG00000002126	1.92333	0.723333	-1.41088	0.000495916	0.00516754
ENSTRUG00000017290	9	20.01	1.15272	0.000503832	0.0052364
ENSTRUG00000020732	7.3	2.52333	-1.53257	0.000506548	0.00525608
ENSTRUG00000023803	1.52	0.63	-1.27065	0.000515022	0.00533051
ENSTRUG00000007791	1	4.05667	2.02029	0.00051661	0.00533875
ENSTRUG00000031837	4.44667	11.6133	1.38499	0.000529806	0.00545399
ENSTRUG00000023059	1.24667	2.87333	1.20465	0.000529939	0.00545399
MSTRG.7496	110.82	54.1467	-1.03327	0.000530436	0.0054563
ENSTRUG00000033360	3.81667	1.51333	-1.33458	0.000533424	0.00548043
ENSTRUG00000016493	8.15333	2.34333	-1.79883	0.000534038	0.0054821
ENSTRUG00000028561	5.5	1.72333	-1.67423	0.000538093	0.00551525
ENSTRUG00000004978	2.43	1.05333	-1.20599	0.000539651	0.00552274
ENSTRUG00000017608	9.14667	3.95333	-1.21018	0.000544849	0.0055674
ENSTRUG00000030220	0.61	0.05	-3.60881	0.000548956	0.00559796
ENSTRUG00000007426	4.73333	2.17333	-1.12295	0.00056584	0.00573801
ENSTRUG00000013038	4.9	2.34333	-1.06422	0.000571847	0.0057811
ENSTRUG00000017415	9.38333	19.51	1.05604	0.000573063	0.00578491
ENSTRUG00000005173	6.90333	2.41333	-1.51627	0.000574101	0.00579247
ENSTRUG00000027331	9.22333	4.37333	-1.07655	0.000585448	0.00589212
ENSTRUG00000007948	3.78667	1.65333	-1.19555	0.000587947	0.0059143
ENSTRUG00000015443	11.3167	23.7867	1.0717	0.000588698	0.00591591
ENSTRUG00000020286	3.3	6.88667	1.06134	0.000589881	0.00592483
ENSTRUG00000012271	11.66	27.39	1.23208	0.00060179	0.00602934
ENSTRUG00000008672	2.38333	6.29667	1.40161	0.000610356	0.006106
ENSTRUG00000010275	2.18	1.05333	-1.04937	0.000617335	0.00615431
ENSTRUG00000007716	22.3567	11.0533	-1.01622	0.000617758	0.00615546
ENSTRUG00000030249	647.47	310.037	-1.06237	0.00063331	0.00629165
ENSTRUG00000003460	0.166667	1.21333	2.86394	0.000633807	0.00629238
MSTRG.15180	2.93	0.716667	-2.03153	0.000657811	0.00649001
ENSTRUG00000011176	1.92667	0.78	-1.30456	0.000658549	0.0064941
ENSTRUG00000006498	6.92	3.44333	-1.00697	0.000662751	0.0065227
MSTRG.1448	9.08333	4.37667	-1.05339	0.000663999	0.00653177
ENSTRUG00000030882	107.033	53.3367	-1.00486	0.000666137	0.00654637
ENSTRUG00000027448	8.07667	3.61333	-1.16043	0.000672128	0.00658686
ENSTRUG00000015249	4.87	2.23	-1.12688	0.00067237	0.00658686
MSTRG.6314	8.48	3.84667	-1.14046	0.000676271	0.00661958
ENSTRUG00000006950	0.546667	1.65	1.59373	0.000676559	0.00661958
ENSTRUG00000031998	1.88333	3.79667	1.01144	0.000689345	0.00672929
ENSTRUG00000026584	0.26	1.02	1.97199	0.000689516	0.00672929
ENSTRUG00000028550	34712	15241.5	-1.18743	0.000696103	0.006781
ENSTRUG00000031253	3.31333	1.41333	-1.22918	0.000705804	0.00685883
ENSTRUG00000015292	1.1	0.266667	-2.04439	0.000712231	0.00690213
ENSTRUG00000006366	6.58333	3.01333	-1.12746	0.000746356	0.00717978
ENSTRUG00000002169	8.04333	3.78667	-1.08687	0.000749365	0.00719966
ENSTRUG00000015761	5.25	10.6467	1.02001	0.000758308	0.00725712
ENSTRUG00000024205	13.51	6.46333	-1.06368	0.000760113	0.00725984
ENSTRUG00000027655	1.23667	3.43667	1.47455	0.000777375	0.00740705
ENSTRUG00000033196	0.503333	0.106667	-2.2384	0.000800607	0.00758514
ENSTRUG00000017067	2.99333	6.37333	1.0903	0.000803616	0.00760565
ENSTRUG00000015042	0.08	0.463333	2.53398	0.00083995	0.00788702
ENSTRUG00000013957	3.51	1.56333	-1.16685	0.000853144	0.007981
ENSTRUG00000033364	8.55	3.27	-1.38663	0.000866547	0.00809882
ENSTRUG00000006183	1.90333	0.84	-1.18007	0.000867605	0.00810493
ENSTRUG00000005331	9.48333	19.72	1.05619	0.000871102	0.00813002
ENSTRUG00000011143	3.65667	7.46	1.02865	0.000873514	0.00814873
ENSTRUG00000014377	9.27333	4.56667	-1.02195	0.000874759	0.00815654
MSTRG.1718	6.39	2.44667	-1.385	0.000887846	0.00824405
ENSTRUG00000025645	6.53667	3.1	-1.07629	0.000893405	0.00828032
MSTRG.4024	2.36667	0.99	-1.25736	0.000902525	0.00834169
ENSTRUG00000017520	7.14333	2.09667	-1.7685	0.000909753	0.00839302
ENSTRUG00000009896	0.626667	0.15	-2.06274	0.000911579	0.00840213
ENSTRUG00000027802	0.001	0.78	9.60733	0.000916382	0.00842304
ENSTRUG00000001794	0.236667	0.876667	1.88917	0.000916791	0.00842304
ENSTRUG00000033249	2.34667	1.03333	-1.18331	0.000931905	0.00853451
ENSTRUG00000011202	5.31333	2.14	-1.31201	0.000935563	0.00855628
ENSTRUG00000002260	0.64	0.183333	-1.8036	0.000937968	0.00857437
ENSTRUG00000006559	0.21	1.04333	2.31274	0.000951104	0.00866676
ENSTRUG00000022296	6.67333	2.62	-1.34884	0.000959337	0.00872196
ENSTRUG00000022694	0.353333	0.01	-5.14296	0.000972873	0.00884101
ENSTRUG00000013246	118.937	58.1767	-1.03168	0.000978605	0.008877
ENSTRUG00000016717	1.66333	4.31	1.37361	0.000992092	0.00898307
ENSTRUG00000021071	7.07	2.98333	-1.24479	0.000993168	0.00898876
ENSTRUG00000007862	3.65333	1.56333	-1.22459	0.000998446	0.0090243
ENSTRUG00000025161	9.31333	20.14	1.11269	0.00099974	0.00903191
ENSTRUG00000002979	1.79667	0.596667	-1.59033	0.00101517	0.00914657
ENSTRUG00000007566	5.02333	2.09	-1.26514	0.00101883	0.00916407
ENSTRUG00000020670	7.35	18.9567	1.36689	0.00101894	0.00916407
ENSTRUG00000007974	3.64667	1.41	-1.37088	0.00101897	0.00916407
ENSTRUG00000009011	4.17	10.11	1.27766	0.0010194	0.00916407
ENSTRUG00000023467	3.23	1.59667	-1.01647	0.00102061	0.00916657
ENSTRUG00000022551	16.8533	8.22333	-1.03524	0.00102795	0.0092203
ENSTRUG00000009549	12.3	5.90333	-1.05906	0.00103989	0.00930649
ENSTRUG00000020606	4.89	1.87	-1.3868	0.0010453	0.0093424
ENSTRUG00000008504	3.83333	1.44	-1.41253	0.00104658	0.0093497
ENSTRUG00000027704	1.65333	0.613333	-1.43063	0.00105576	0.00941915
ENSTRUG00000019794	0.03	0.953333	4.98995	0.00105794	0.00943015
ENSTRUG00000025882	1.30333	3.88333	1.57509	0.00108208	0.00961112
ENSTRUG00000000316	0.973333	2.50333	1.36284	0.00110473	0.00978627
ENSTRUG00000010655	3.25667	1.15333	-1.49759	0.00110957	0.00982482
ENSTRUG00000016053	2.59667	1.21	-1.10165	0.00111382	0.00984936
ENSTRUG00000022286	1.63667	0.61	-1.42388	0.00114559	0.0100681
ENSTRUG00000014263	2.68667	1.05667	-1.3463	0.00116205	0.0101949
ENSTRUG00000029264	0.983333	2.83333	1.52675	0.00116946	0.010251
ENSTRUG00000007283	9.34	4.07333	-1.19721	0.00117551	0.0102809
ENSTRUG00000008717	1.49667	0.68	-1.13815	0.00119259	0.0103991
ENSTRUG00000000575	3.70667	1.37	-1.43595	0.00119391	0.0104007
ENSTRUG00000026082	2.32	4.99333	1.10588	0.00122055	0.0105784
ENSTRUG00000015265	6.25667	12.81	1.0338	0.00122499	0.0106124
ENSTRUG00000021719	7.03	3.2	-1.13545	0.00122848	0.0106288
ENSTRUG00000033439	3.72	1.42	-1.38941	0.00122939	0.0106294
ENSTRUG00000018024	9.86667	3.31667	-1.57283	0.0012384	0.010686
ENSTRUG00000004899	3.5	1.71667	-1.02774	0.00124586	0.010735
MSTRG.12766	4.06333	1.51333	-1.42493	0.00125723	0.0108168
ENSTRUG00000003690	2.23333	1.06333	-1.0706	0.00126144	0.0108484
ENSTRUG00000013593	4.45	1.89667	-1.23034	0.00126208	0.0108493
ENSTRUG00000007998	2.27	1.10333	-1.04082	0.00126751	0.0108866
ENSTRUG00000002244	0.0133333	0.52	5.2854	0.0012708	0.0109101
ENSTRUG00000005677	5.92333	2.39333	-1.30739	0.00127626	0.0109523
ENSTRUG00000009781	1.34667	0.463333	-1.53927	0.00128641	0.0110205
ENSTRUG00000000591	5.60333	12.4767	1.15488	0.00128667	0.0110205
ENSTRUG00000022692	3.06333	1.26	-1.28168	0.00129324	0.0110696
ENSTRUG00000016940	0.62	0.0266667	-4.53916	0.00131157	0.0111979
ENSTRUG00000005030	26.0733	11.7967	-1.1442	0.00131301	0.0112053
ENSTRUG00000009590	2.10333	0.42	-2.32422	0.00131944	0.0112458
ENSTRUG00000025229	4.74	1.63667	-1.53413	0.00132568	0.0112849
ENSTRUG00000027213	0.776667	7.78	3.3244	0.00132627	0.0112849
ENSTRUG00000010171	1.21	0.46	-1.3953	0.00133166	0.0113171
ENSTRUG00000026236	2.52333	1.15333	-1.12952	0.00134771	0.0114284
ENSTRUG00000014256	8.00333	16.1733	1.01494	0.00135664	0.0114961
ENSTRUG00000001310	6.59667	2.86	-1.20572	0.00135838	0.0115043
ENSTRUG00000006144	3.97	1.75333	-1.17904	0.00136912	0.0115854
ENSTRUG00000008139	1.67	4.17667	1.3225	0.00137601	0.0116389
ENSTRUG00000033441	2.97	0.623333	-2.25239	0.00139959	0.0118184
ENSTRUG00000014890	1.28	2.95667	1.20783	0.00140481	0.0118476
ENSTRUG00000010883	0.001	0.486667	8.92679	0.00141595	0.0119224
ENSTRUG00000012468	4.28667	1.35333	-1.66334	0.00141607	0.0119224
ENSTRUG00000032984	5.72667	2.52	-1.18427	0.00143879	0.0120714
ENSTRUG00000027211	1.96667	0.6	-1.71272	0.00143903	0.0120714
ENSTRUG00000029481	11.39	5.56333	-1.03375	0.0014392	0.0120714
MSTRG.18979	16.5833	6.54	-1.34237	0.00146208	0.0122378
ENSTRUG00000026698	3.99333	1.93667	-1.04402	0.00146322	0.0122422
ENSTRUG00000005651	1.97667	0.65	-1.60456	0.00146539	0.0122552
MSTRG.10155	3.17667	6.42667	1.01656	0.00147982	0.0123501
ENSTRUG00000006555	1.09667	2.30333	1.0706	0.00148665	0.0123907
MSTRG.9178	3.69333	1.59	-1.2159	0.001491	0.0124176
ENSTRUG00000012928	2.46	1.02333	-1.26538	0.0015132	0.012538
ENSTRUG00000009491	10.6133	4.79667	-1.14577	0.00151906	0.0125713
ENSTRUG00000010702	3.99667	1.99667	-1.0012	0.00153353	0.0126613
ENSTRUG00000004729	2.49	1.02333	-1.28287	0.00154525	0.0127318
ENSTRUG00000022817	0.966667	2.28	1.23794	0.00155288	0.0127894
ENSTRUG00000011266	3.91667	1.47667	-1.40728	0.00156843	0.0128804
ENSTRUG00000028552	7.62333	15.3067	1.00567	0.00157276	0.0129107
ENSTRUG00000024068	8.19333	18.1433	1.14692	0.00157435	0.0129184
ENSTRUG00000014928	4.14667	1.78	-1.22007	0.00157753	0.0129339
ENSTRUG00000005375	6.53667	2.82333	-1.21116	0.0016369	0.0133715
ENSTRUG00000009744	0.423333	0.173333	-1.28824	0.00163879	0.0133814
ENSTRUG00000006424	0.596667	0.001	-9.22078	0.00164976	0.0134491
ENSTRUG00000026519	0.813333	0.27	-1.59089	0.00166033	0.0135297
ENSTRUG00000015541	4.44	9.25333	1.05941	0.00168794	0.013699
ENSTRUG00000029115	163.37	81.45	-1.00416	0.00171105	0.0138474
ENSTRUG00000017829	16.9333	7.72333	-1.13257	0.00171858	0.0138971
ENSTRUG00000011369	2.78	6.23667	1.16569	0.00173073	0.0139727
ENSTRUG00000005674	1.07667	0.236667	-2.18564	0.00175021	0.0140733
ENSTRUG00000014930	4.74667	1.97	-1.26872	0.00176322	0.0141446
ENSTRUG00000011733	0.6	0.166667	-1.848	0.00176331	0.0141446
ENSTRUG00000018463	1.03333	0.29	-1.83318	0.00176587	0.0141538
ENSTRUG00000000235	4.69	2.17	-1.11189	0.00177897	0.0142371
ENSTRUG00000024960	3.66	1.69	-1.11482	0.0017812	0.0142451
MSTRG.19016	2.79333	1.13667	-1.29718	0.00179559	0.014329
ENSTRUG00000016140	1.36	0.48	-1.5025	0.00180801	0.0144011
ENSTRUG00000032059	2.07667	0.543333	-1.93436	0.00181167	0.0144228
ENSTRUG00000031517	2.16667	4.40667	1.02421	0.00183225	0.0145693
ENSTRUG00000008238	1.02	0.366667	-1.47603	0.00184187	0.0146225
ENSTRUG00000030030	0.13	1.53333	3.56009	0.00188598	0.0149313
ENSTRUG00000022441	2.11	4.34667	1.04267	0.00188979	0.0149556
ENSTRUG00000030310	1.04667	0.393333	-1.41198	0.00189294	0.0149687
ENSTRUG00000023421	1.58667	5.10333	1.68544	0.00192525	0.0151882
ENSTRUG00000021502	0.273333	1.25	2.19319	0.00193953	0.0152768
ENSTRUG00000007116	1.35667	0.28	-2.27657	0.00195033	0.0153318
ENSTRUG00000027316	1.05333	0.333333	-1.65992	0.00195297	0.0153465
ENSTRUG00000017525	9.95333	23.01	1.20901	0.00195564	0.0153614
ENSTRUG00000008402	6.06	2.50667	-1.27355	0.00195839	0.0153771
ENSTRUG00000005565	0.403333	0.11	-1.87447	0.00198873	0.0155813
MSTRG.19494	8.34667	2.11333	-1.98168	0.00198907	0.0155813
ENSTRUG00000012219	0.376667	0.04	-3.23522	0.00200015	0.0156437
ENSTRUG00000017597	9.34333	19.6533	1.07276	0.00202499	0.0157886
ENSTRUG00000017489	8.27333	3.38333	-1.29002	0.00202744	0.0157954
ENSTRUG00000016881	1.24	3.25667	1.39306	0.00206189	0.0160016
ENSTRUG00000028328	2.93667	1.29	-1.18681	0.00210239	0.016256
ENSTRUG00000012666	8.25333	3.14	-1.39421	0.00212737	0.016427
ENSTRUG00000011077	2.22	0.69	-1.68589	0.00214907	0.0165563
ENSTRUG00000016468	1.39333	0.526667	-1.40358	0.00219269	0.016802
ENSTRUG00000015889	11.52	5.18667	-1.15126	0.00220342	0.0168713
ENSTRUG00000004820	0.35	0.001	-8.45121	0.00222615	0.0170288
ENSTRUG00000012121	1.99333	0.626667	-1.66941	0.00222655	0.0170288
ENSTRUG00000029501	29.9767	61.7067	1.04159	0.00224502	0.0171505
ENSTRUG00000010444	0.7	0.25	-1.48543	0.00231264	0.0175467
ENSTRUG00000032219	0.001	1.06	10.0498	0.00233312	0.0176533
ENSTRUG00000015843	1.87333	0.843333	-1.15143	0.00236136	0.0178084
ENSTRUG00000014905	0.466667	1.10667	1.24576	0.00237301	0.0178761
ENSTRUG00000031733	2.58667	0.573333	-2.17365	0.0023893	0.0179718
ENSTRUG00000021056	7.03	3.23	-1.12199	0.00239179	0.017977
ENSTRUG00000020970	10.0967	3.01333	-1.74445	0.00241381	0.0180867
ENSTRUG00000009226	0.25	0.05	-2.32193	0.00242125	0.0181169
ENSTRUG00000001715	4.12	10.7633	1.38541	0.00244309	0.0182129
MSTRG.16121	1.55	0.223333	-2.795	0.00245689	0.0183084
ENSTRUG00000007523	1.58333	0.633333	-1.32193	0.00248193	0.0184743
ENSTRUG00000026921	0.216667	0.893333	2.04372	0.00249783	0.018572
ENSTRUG00000026125	7.31	3.53333	-1.04884	0.00250607	0.0186057
ENSTRUG00000002627	4.30667	1.99333	-1.11139	0.00251685	0.0186581
ENSTRUG00000011284	0.02	0.566667	4.82443	0.00251859	0.018664
ENSTRUG00000017232	2.37333	5.35667	1.17442	0.00253301	0.018757
ENSTRUG00000007012	7.01333	2.98	-1.23479	0.00256382	0.0189641
ENSTRUG00000012142	0.03	0.296667	3.30581	0.00258406	0.0190927
ENSTRUG00000007681	1.92667	0.89	-1.11423	0.00259595	0.0191593
ENSTRUG00000017682	22.9767	8.99667	-1.35271	0.00262976	0.0193448
ENSTRUG00000026485	11.4367	5.42667	-1.07553	0.00266338	0.0195204
ENSTRUG00000005635	1.92333	0.923333	-1.05869	0.00268968	0.0196537
ENSTRUG00000019798	149.953	304.703	1.02289	0.00271522	0.0198062
ENSTRUG00000000706	1.85333	0.823333	-1.17057	0.00273354	0.0199181
ENSTRUG00000022462	5.10333	11.1933	1.13313	0.00275101	0.0200368
ENSTRUG00000011789	4.4	1.95667	-1.16911	0.00278726	0.0202247
ENSTRUG00000009298	1.02333	0.353333	-1.53417	0.0028021	0.0202922
ENSTRUG00000007535	2.21333	4.81	1.11982	0.00285964	0.0206194
MSTRG.10028	7.3	3.23667	-1.17339	0.00286484	0.0206495
ENSTRUG00000021525	5.4	1.12667	-2.2609	0.00287692	0.0207143
ENSTRUG00000018650	4.22	2.05333	-1.03928	0.00293932	0.02105
ENSTRUG00000032877	1.59667	0.516667	-1.62776	0.00294967	0.0211167
ENSTRUG00000013397	3.03	1.46667	-1.04678	0.00297167	0.0212444
MSTRG.12823	10.8733	4.90667	-1.14798	0.00298359	0.0213214
ENSTRUG00000010621	0.58	0.16	-1.85798	0.0029938	0.0213791
ENSTRUG00000016571	3.10333	1.06667	-1.54071	0.00299521	0.0213816
ENSTRUG00000001999	0.0566667	0.7	3.62678	0.0030063	0.0214455
ENSTRUG00000032894	0.673333	0.001	-9.39518	0.00302605	0.0215632
ENSTRUG00000029666	0.286667	0.0466667	-2.61891	0.00311937	0.0220479
ENSTRUG00000029361	5.64	2.76667	-1.02755	0.00314553	0.0222015
ENSTRUG00000018083	0.233333	0.0333333	-2.80735	0.00315178	0.02223
ENSTRUG00000005003	5.20667	2.58	-1.01299	0.00315803	0.0222506
ENSTRUG00000032825	3.28333	7.03667	1.09973	0.00318888	0.0224442
ENSTRUG00000002983	3.47	1.49333	-1.2164	0.00322521	0.0226364
ENSTRUG00000010984	1.28	0.326667	-1.97025	0.00325905	0.022824
ENSTRUG00000017753	1.91667	0.736667	-1.37952	0.0033301	0.0232261
ENSTRUG00000008008	3.90667	1.85333	-1.07582	0.00336678	0.0234323
MSTRG.1804	2.18	0.963333	-1.17822	0.0033779	0.0234859
ENSTRUG00000015271	2.09	6.07667	1.53978	0.00341632	0.023708
MSTRG.17983	4.19	1.56667	-1.41925	0.00341742	0.023708
ENSTRUG00000002670	0.473333	2.00667	2.08387	0.00341812	0.023708
ENSTRUG00000010957	2.45333	4.91333	1.00196	0.00344014	0.023836
ENSTRUG00000032261	1.33	0.09	-3.88536	0.00346076	0.0239585
ENSTRUG00000017024	5.68333	1.78333	-1.67216	0.00348327	0.0240765
ENSTRUG00000013104	0.203333	0.78	1.93963	0.00349391	0.0241251
ENSTRUG00000018191	1.65333	0.633333	-1.38434	0.00349969	0.0241483
ENSTRUG00000012993	1.68	0.523333	-1.68266	0.00352374	0.0242559
MSTRG.9944	5.12667	2.47667	-1.04962	0.00354144	0.0243609
ENSTRUG00000006562	2.78333	1.17	-1.25031	0.00358405	0.0245781
ENSTRUG00000022867	3.82667	1.75333	-1.12599	0.00359987	0.0246528
ENSTRUG00000028469	4.5	1.44333	-1.64052	0.00363993	0.0248931
ENSTRUG00000022784	8.88	4.20667	-1.07788	0.00368587	0.0251387
ENSTRUG00000018311	5.67333	13.0767	1.20473	0.00370109	0.0252082
ENSTRUG00000008527	10.51	23.82	1.18041	0.00375225	0.0254614
ENSTRUG00000016792	0.773333	0.22	-1.81359	0.00375984	0.0255043
ENSTRUG00000011660	0.05	0.69	3.7866	0.00377313	0.025569
ENSTRUG00000012166	1.08667	0.303333	-1.84093	0.0037732	0.025569
ENSTRUG00000013716	7.87667	3.6	-1.12959	0.00377467	0.0255702
ENSTRUG00000025973	2.77333	5.89333	1.08746	0.00378212	0.0256034
ENSTRUG00000009690	0.293333	1.05	1.83978	0.00381096	0.0257465
ENSTRUG00000020622	21.0267	10.34	-1.02398	0.00381647	0.0257657
ENSTRUG00000031868	0.483333	2.15	2.15325	0.00384171	0.0259105
ENSTRUG00000020017	3.09333	6.32333	1.03152	0.00387409	0.0261025
ENSTRUG00000002636	8.64	2.74667	-1.65335	0.00387852	0.0261225
ENSTRUG00000016347	4.82333	9.87667	1.03399	0.00390605	0.0262473
ENSTRUG00000001908	1.28	0.13	-3.29956	0.00394033	0.026451
ENSTRUG00000014177	5.20333	2.26	-1.20311	0.00394568	0.0264681
ENSTRUG00000006179	1.06667	0.45	-1.24511	0.00399634	0.0267553
ENSTRUG00000032252	1.10667	2.51	1.18147	0.00404974	0.0270406
ENSTRUG00000029594	1.20667	0.001	-10.2368	0.00406727	0.0271034
ENSTRUG00000002108	2.99333	1.35667	-1.14169	0.00411788	0.0273861
ENSTRUG00000010238	3.56667	1.69	-1.07755	0.0041375	0.0274709
ENSTRUG00000006569	6.58	1.44	-2.19202	0.00413923	0.0274733
ENSTRUG00000009375	13.4	28.7	1.09882	0.0041755	0.0276408
ENSTRUG00000010687	1.56333	0.61	-1.35774	0.00422509	0.027923
ENSTRUG00000012376	0.566667	0.176667	-1.68147	0.00425533	0.0280765
ENSTRUG00000015436	0.69	0.276667	-1.31845	0.00428001	0.0281401
ENSTRUG00000007203	3.70333	1.62333	-1.18987	0.00428521	0.0281439
ENSTRUG00000020511	0.576667	0.19	-1.60174	0.00429441	0.0281688
ENSTRUG00000011814	6.85667	3.32	-1.04632	0.00429462	0.0281688
ENSTRUG00000021680	3.09	1.46333	-1.07835	0.00431551	0.0282965
MSTRG.10030	2.61	0.45	-2.53605	0.00434974	0.0284744
ENSTRUG00000024028	13.5733	6.76	-1.00568	0.00435603	0.0285063
MSTRG.18138	107.08	53.0433	-1.01345	0.0043613	0.0285314
ENSTRUG00000031339	11.8233	5.38333	-1.13507	0.00440924	0.0287418
ENSTRUG00000009093	0.57	1.31	1.20053	0.00445064	0.0289566
ENSTRUG00000020351	4.72667	9.51333	1.00913	0.00446509	0.0290398
ENSTRUG00000015057	0.13	0.0233333	-2.47805	0.00447854	0.0291102
ENSTRUG00000030358	1.17667	0.363333	-1.69534	0.00454398	0.0294175
ENSTRUG00000003058	6.30333	2.83	-1.15531	0.00454793	0.0294257
ENSTRUG00000016522	2.71667	1.04	-1.38525	0.00460153	0.0296863
ENSTRUG00000005469	22.3833	10.55	-1.08518	0.00460522	0.0296909
ENSTRUG00000003921	2.99	0.976667	-1.61421	0.00460933	0.0297078
ENSTRUG00000029823	6.54333	13.3767	1.03162	0.00461984	0.0297469
ENSTRUG00000026354	9.59667	19.4567	1.01966	0.00462583	0.0297736
ENSTRUG00000032200	0.626667	0.226667	-1.46713	0.00464575	0.0298753
MSTRG.3332	1.90333	5.28	1.47201	0.00465052	0.0298964
ENSTRUG00000031285	0.543333	0.0633333	-3.1008	0.00465966	0.029936
ENSTRUG00000003478	2.85333	1.24	-1.20231	0.00472909	0.0302946
ENSTRUG00000023569	1.46667	3.15667	1.10586	0.00473082	0.030296
ENSTRUG00000018308	2.17	4.93	1.18389	0.00474218	0.0303486
MSTRG.17241	4.47	1.91667	-1.22168	0.00481908	0.0307531
ENSTRUG00000016112	2.78	1.29333	-1.10399	0.00490197	0.0311927
ENSTRUG00000002984	1.11333	2.33333	1.06751	0.00491116	0.0312313
ENSTRUG00000011222	1.04	0.316667	-1.71555	0.00495421	0.0314452
ENSTRUG00000032006	5.15	10.5533	1.03505	0.00496226	0.0314626
ENSTRUG00000029775	2.78333	5.62667	1.01547	0.00496736	0.0314639
ENSTRUG00000011992	0.936667	0.31	-1.59527	0.00502572	0.0317358
ENSTRUG00000033002	0.2	0.001	-7.64386	0.00506881	0.03196
ENSTRUG00000021063	2.07667	0.576667	-1.84846	0.00508939	0.0320595
ENSTRUG00000003831	1.64	0.73	-1.16773	0.00510397	0.0321412
ENSTRUG00000008123	0.783333	1.76667	1.17333	0.00513369	0.0323182
ENSTRUG00000002514	12.2133	25.8667	1.08264	0.00513656	0.0323261
ENSTRUG00000020502	2.15	0.953333	-1.17328	0.00514222	0.0323414
MSTRG.17794	69.5467	27.7733	-1.32428	0.00517084	0.032501
ENSTRUG00000030051	2.91667	1.17667	-1.30961	0.00522926	0.0328065
ENSTRUG00000031696	1.12	0.413333	-1.43812	0.00524289	0.0328714
ENSTRUG00000014269	10.1333	24.33	1.26363	0.00525652	0.0329394
ENSTRUG00000001262	0.0266667	0.406667	3.93074	0.00527024	0.0330119
ENSTRUG00000015193	3.10667	1.42333	-1.12609	0.00527532	0.0330334
ENSTRUG00000029850	0.001	0.336667	8.39518	0.00529532	0.0331379
ENSTRUG00000026123	3.21	8.29	1.3688	0.00531902	0.0332654
ENSTRUG00000023671	1.26333	2.60333	1.04312	0.00533831	0.0333445
ENSTRUG00000002432	59.23	182.533	1.62376	0.00537358	0.0335021
ENSTRUG00000013695	6.80333	2.94	-1.21043	0.00539232	0.0335772
ENSTRUG00000031753	0.556667	0.176667	-1.65578	0.00543122	0.0337564
ENSTRUG00000031666	1.96	0.866667	-1.1773	0.0054956	0.0341248
ENSTRUG00000005361	3.07333	1.45667	-1.07713	0.00553644	0.0343253
ENSTRUG00000012555	0.703333	1.81	1.36371	0.00564268	0.0348975
ENSTRUG00000008330	8.38	3.61333	-1.21362	0.00578017	0.0356269
ENSTRUG00000012245	5.42333	12.8567	1.24526	0.00582018	0.0358514
ENSTRUG00000028646	0.87	0.196667	-2.14526	0.00583183	0.0359012
ENSTRUG00000005675	0.566667	0.256667	-1.1426	0.00585057	0.0359851
ENSTRUG00000000740	1.24667	0.426667	-1.54689	0.00594502	0.0364635
ENSTRUG00000009966	3.09667	1.41333	-1.13161	0.00596854	0.03657
ENSTRUG00000014844	5.94	12.5267	1.07647	0.00596969	0.03657
ENSTRUG00000008652	3.45	1.61667	-1.09357	0.00604889	0.036931
ENSTRUG00000025155	11.9667	5.17	-1.21079	0.00605798	0.036964
MSTRG.6921	1.65333	3.38	1.03165	0.00613544	0.0373457
ENSTRUG00000030648	15.62	7.19667	-1.11799	0.00614185	0.0373637
ENSTRUG00000029971	8.02	16.17	1.01165	0.00616508	0.0374805
ENSTRUG00000000157	1.09667	0.45	-1.28513	0.00616756	0.0374842
ENSTRUG00000031314	0.223333	1.11333	2.31762	0.00621	0.0376918
ENSTRUG00000006934	0.146667	0.001	-7.1964	0.00630521	0.0381819
ENSTRUG00000021599	3.29	7.16	1.12187	0.00631627	0.0382373
ENSTRUG00000030447	0.856667	0.263333	-1.70184	0.0063557	0.0384528
ENSTRUG00000001737	0.92	2.35667	1.35704	0.00637704	0.0385686
MSTRG.12847	37.0567	16.9267	-1.13044	0.00639911	0.0386687
MSTRG.5193	216.49	41.49	-2.38346	0.00644644	0.0389312
ENSTRUG00000021943	3.02	6.16667	1.02994	0.00647959	0.0391086
ENSTRUG00000012270	2.6	5.24333	1.01197	0.00648827	0.0391484
ENSTRUG00000029422	1.14	3.10333	1.44478	0.00651751	0.0392975
ENSTRUG00000007335	3.21	1.32667	-1.27477	0.00653437	0.0393378
ENSTRUG00000022143	9.09333	2.85	-1.67385	0.0065431	0.0393533
ENSTRUG00000014759	2.71667	1.03	-1.39919	0.00660828	0.0396933
ENSTRUG00000011551	2.46	5.64333	1.19789	0.00661687	0.039721
ENSTRUG00000026294	6.36333	13.9267	1.13	0.00664046	0.0398269
ENSTRUG00000007805	0.0866667	0.476667	2.45943	0.00666936	0.0399524
ENSTRUG00000016428	0.913333	0.21	-2.12075	0.00669264	0.0400667
ENSTRUG00000024767	10.1133	4.21	-1.26437	0.00669444	0.0400667
ENSTRUG00000004041	1.70667	0.85	-1.00565	0.00679829	0.0404947
ENSTRUG00000029931	1.93333	0.686667	-1.49341	0.00688004	0.0409087
ENSTRUG00000023750	0.756667	0.183333	-2.04519	0.006904	0.0410268
ENSTRUG00000018285	1.54333	0.75	-1.04109	0.0069074	0.0410318
ENSTRUG00000027927	0.706667	0.0666667	-3.40599	0.00694015	0.0411535
ENSTRUG00000001682	3.66333	1.64667	-1.15361	0.0069765	0.0413106
ENSTRUG00000023667	24.59	11.9767	-1.03785	0.0071172	0.0419085
ENSTRUG00000000662	0.326667	0.13	-1.32931	0.00713946	0.0420148
MSTRG.7842	0.786667	2.40667	1.61321	0.00716476	0.0421513
ENSTRUG00000008770	0.776667	0.23	-1.75566	0.00717388	0.0421824
ENSTRUG00000007597	0.613333	0.15	-2.03171	0.00740561	0.0433392
ENSTRUG00000026216	1.89	0.676667	-1.48187	0.00745006	0.0435485
ENSTRUG00000007084	7.19	3.28667	-1.12937	0.00746138	0.0435929
MSTRG.7764	8.60667	4.11667	-1.06398	0.00751409	0.0437696
ENSTRUG00000006575	2.49	1.1	-1.17864	0.00762579	0.0441949
ENSTRUG00000010151	0.001	0.506667	8.98489	0.00762612	0.0441949
ENSTRUG00000006805	3.10333	1.52	-1.02975	0.007629	0.0441949
ENSTRUG00000016568	1.58667	0.6	-1.40296	0.00766796	0.044382
ENSTRUG00000022088	0.53	0.113333	-2.22542	0.00772621	0.0446289
ENSTRUG00000001290	1.30667	0.476667	-1.45484	0.00773406	0.0446485
ENSTRUG00000017619	3.89667	1.50667	-1.37088	0.00776157	0.0447558
ENSTRUG00000006616	2.19667	0.996667	-1.14013	0.00786318	0.0451986
ENSTRUG00000023550	1.20333	3.33	1.46849	0.00787363	0.0452457
ENSTRUG00000014342	1.56667	0.75	-1.06274	0.00791918	0.0454683
ENSTRUG00000031972	0.21	0.04	-2.39232	0.00796001	0.0455982
ENSTRUG00000000572	1.56333	0.73	-1.09866	0.00804702	0.0460703
ENSTRUG00000019774	14.34	6.69667	-1.09853	0.00825122	0.046971
ENSTRUG00000008161	1.49	0.683333	-1.12465	0.00826482	0.0470351
ENSTRUG00000016794	0.473333	1.88667	1.99491	0.00827399	0.0470739
ENSTRUG00000022704	18.81	9.08333	-1.05021	0.00829091	0.04713
ENSTRUG00000026902	0.903333	0.193333	-2.22417	0.00831395	0.0472476
ENSTRUG00000007027	1.94	0.853333	-1.18488	0.00833867	0.0473639
ENSTRUG00000012742	2.91	7.03	1.27251	0.00852493	0.0481462
ENSTRUG00000020860	9.4	2.51	-1.90497	0.00853113	0.0481676
ENSTRUG00000016405	5.45	2.64	-1.04572	0.00854793	0.0482352
MSTRG.10080	6.25667	2.13333	-1.55228	0.00856771	0.0483197
MSTRG.19226	0.146667	1.60667	3.45346	0.00857152	0.0483275
ENSTRUG00000012853	2.05667	0.89	-1.20843	0.0086562	0.048709
ENSTRUG00000006975	3.05	1.08	-1.49778	0.00872309	0.0490304
ENSTRUG00000022037	5.40333	1.24	-2.12351	0.00873319	0.0490596
MSTRG.15031	4.15333	8.65667	1.05954	0.00882943	0.0494616
ENSTRUG00000031625	5.35667	2.53333	-1.0803	0.00890164	0.0497554
